# Supplementary material for: 2-(3,4-Dimethyl­anilino)acetohydrazide
Source: Acta Crystallogr Sect E Struct Rep Online. 2009 Sep 30;65(Pt 10):o2595. doi: 10.1107/S1600536809038963 (PMC2970176; doi:10.1107/S1600536809038963)
Supplement: Supplementary file 2 [file e-65-o2595-Isup2.hkl]

#
# h,k,l, Fc-squared, Fo-squared, sigma(Fo-squared) and status flag
#
data_I
_shelx_title '    S3B_0m in P-1'
_shelx_refln_list_code          4
_shelx_F_calc_maximum       75.55
_exptl_crystal_F_000       208.00
_reflns_d_resolution_high  0.7806
 
loop_
 _symmetry_equiv_pos_as_xyz
 'x, y, z'
 '-x, -y, -z'
 
_cell_length_a     5.1956
_cell_length_b     6.0869
_cell_length_c    16.3477
_cell_angle_alpha  80.657
_cell_angle_beta   86.733
_cell_angle_gamma  84.040
 
_shelx_F_squared_multiplier     1.000
 
loop_
 _refln_index_h
 _refln_index_k
 _refln_index_l
 _refln_F_squared_calc
 _refln_F_squared_meas
 _refln_F_squared_sigma
 _refln_observed_status
   2   0   0       22.64       21.26      0.72 o
   3   0   0        0.55        3.06      0.33 o
   4   0   0        5.23        3.76      0.43 o
   5   0   0        1.09        0.54      0.66 o
   6   0   0       41.94       44.12      1.55 o
  -6   1   0        5.91        4.34      0.90 o
  -5   1   0        0.85        1.10      0.69 o
  -4   1   0       23.25       24.05      0.82 o
  -3   1   0       19.40       18.67      0.58 o
  -2   1   0      739.01      782.42      7.37 o
  -1   1   0       54.76       42.35      0.62 o
   1   1   0      680.02      667.37      6.12 o
   2   1   0      234.39      223.11      2.50 o
   3   1   0       26.26       22.45      0.71 o
   4   1   0       55.70       53.66      1.36 o
   5   1   0        1.75        0.98      0.61 o
   6   1   0       17.60       18.58      1.47 o
  -6   2   0        0.00       -0.85      0.88 o
  -5   2   0       29.00       28.57      1.41 o
  -4   2   0       32.23       34.38      1.34 o
  -3   2   0        4.69        5.68      0.49 o
  -2   2   0      441.92      494.84      4.95 o
  -1   2   0       14.47       17.88      0.54 o
   0   2   0      326.12      341.27      2.99 o
   1   2   0      493.55      488.63      4.61 o
   2   2   0      367.51      371.46      4.58 o
   3   2   0        4.09        3.07      0.45 o
   4   2   0        4.02        3.02      0.57 o
   5   2   0        0.06        0.55      0.78 o
   6   2   0        3.04        2.86      0.82 o
  -5   3   0        0.14        0.66      0.88 o
  -4   3   0        9.59       10.31      0.95 o
  -3   3   0       10.81       10.75      0.77 o
  -2   3   0       98.91      106.64      1.91 o
  -1   3   0      184.90      224.40      2.65 o
   0   3   0       59.58       60.23      1.06 o
   1   3   0        0.12       -0.30      0.30 o
   2   3   0      478.60      522.81      6.58 o
   3   3   0       10.88       11.39      1.50 o
   4   3   0       87.79       76.45      2.41 o
   5   3   0       31.31       33.61      1.72 o
   6   3   0        0.23       -0.02      0.99 o
  -5   4   0        0.06        0.79      1.59 o
  -4   4   0       20.57       19.37      1.59 o
  -3   4   0        6.80        6.20      0.95 o
  -2   4   0        5.55        7.40      0.79 o
  -1   4   0       85.91       76.44      1.69 o
   0   4   0        5.66        5.79      0.62 o
   1   4   0       25.88       27.59      1.59 o
   2   4   0       27.32       25.16      1.21 o
   3   4   0        1.43        0.87      0.71 o
   4   4   0       19.60       20.08      2.01 o
   5   4   0        8.30        6.98      1.28 o
  -4   5   0        1.40        1.17      1.98 o
  -3   5   0        0.03        0.84      0.91 o
  -2   5   0        4.12        3.01      0.95 o
  -1   5   0        0.67        1.57      0.74 o
   0   5   0      314.66      305.06      5.26 o
   1   5   0       53.61       47.70      1.62 o
   2   5   0       18.30       21.79      1.78 o
   3   5   0        0.99       -0.71      0.97 o
   4   5   0        0.33        0.04      1.33 o
   5   5   0        4.59        3.60      1.56 o
  -3   6   0        0.47        0.45      2.30 o
  -2   6   0       13.78       15.26      1.58 o
  -1   6   0        2.84        2.39      0.92 o
   0   6   0       55.92       60.57      2.34 o
   1   6   0        1.42        2.76      0.92 o
   2   6   0        6.64        8.25      1.66 o
   3   6   0        0.99        1.20      1.37 o
   4   6   0        0.01        1.11      1.45 o
  -2   7   0        1.98        2.67      2.70 o
  -1   7   0        1.38        3.39      1.86 o
   0   7   0        5.65        5.16      1.12 o
   1   7   0        2.52        2.73      1.07 o
   2   7   0        6.88        8.69      1.94 o
   3   7   0        2.14        1.41      2.06 o
  -3  -7   1        0.73       -0.35      1.95 o
  -2  -7   1        3.24        6.27      1.83 o
  -1  -7   1       27.85       23.14      1.72 o
   0  -7   1        1.74        3.94      1.42 o
   1  -7   1        0.04       -2.09      2.09 o
   2  -7   1        0.46        2.45      2.72 o
  -4  -6   1        0.11        1.85      1.91 o
  -3  -6   1        1.89        2.00      1.44 o
  -2  -6   1        0.95        3.30      1.48 o
  -1  -6   1       43.05       44.68      1.90 o
   0  -6   1        0.70        0.86      0.82 o
   1  -6   1        0.33        1.41      0.86 o
   2  -6   1        8.46        7.62      1.97 o
   3  -6   1        2.01        4.10      2.35 o
  -5  -5   1        0.13       -0.53      1.34 o
  -4  -5   1        0.88        3.72      1.55 o
  -3  -5   1        7.43        7.07      1.36 o
  -2  -5   1        1.78        2.48      0.92 o
  -1  -5   1       65.74       65.08      1.89 o
   0  -5   1      233.82      219.58      4.17 o
   1  -5   1        2.84        4.03      0.78 o
   2  -5   1       25.10       22.54      1.17 o
   3  -5   1        2.98        2.62      1.02 o
   4  -5   1        0.00        2.17      2.09 o
  -5  -4   1        0.56       -0.93      1.06 o
  -4  -4   1       15.41       15.29      1.49 o
  -3  -4   1       13.12       13.96      1.17 o
  -2  -4   1       84.14       94.14      2.18 o
  -1  -4   1       42.46       38.22      1.23 o
   0  -4   1        2.90        2.16      0.55 o
   1  -4   1       15.64       13.47      0.94 o
   2  -4   1       29.26       26.73      1.15 o
   3  -4   1       23.65       23.12      1.30 o
   4  -4   1       26.22       27.13      1.57 o
   5  -4   1        1.69        0.47      1.67 o
  -6  -3   1        2.18        1.29      1.13 o
  -5  -3   1       65.88       61.59      3.42 o
  -4  -3   1        0.00       -0.90      0.90 o
  -3  -3   1        0.57        1.44      0.65 o
  -2  -3   1      172.32      191.87      3.07 o
  -1  -3   1       81.07       96.91      1.27 o
   0  -3   1       33.96       36.08      0.95 o
   1  -3   1      224.23      228.27      2.68 o
   2  -3   1       79.52       80.78      1.50 o
   3  -3   1        0.16       -0.25      0.51 o
   4  -3   1        0.28       -0.10      0.69 o
   5  -3   1        4.36        5.29      1.05 o
  -6  -2   1        0.25       -0.84      0.85 o
  -5  -2   1        2.21        1.08      0.88 o
  -4  -2   1       20.74       22.12      1.12 o
  -3  -2   1        0.77        0.40      0.44 o
  -2  -2   1      126.20      110.58      1.65 o
  -1  -2   1      464.53      504.85      4.54 o
   0  -2   1      384.28      355.19      3.12 o
   1  -2   1      174.70      184.89      1.89 o
   2  -2   1       21.63       20.72      0.70 o
   3  -2   1       23.42       24.56      0.77 o
   4  -2   1      223.60      217.25      3.36 o
   5  -2   1        6.35        6.64      1.38 o
   6  -2   1        0.62       -0.78      0.90 o
  -6  -1   1        3.15        3.46      0.87 o
  -5  -1   1        8.83        7.63      0.97 o
  -4  -1   1       14.06       15.34      0.70 o
  -3  -1   1       10.20        9.48      0.45 o
  -2  -1   1       27.00       23.34      0.69 o
  -1  -1   1     1030.44     1090.52      9.37 o
   1  -1   1       46.46       40.21      0.55 o
   2  -1   1       46.39       47.24      0.72 o
   3  -1   1        1.61        1.03      0.34 o
   4  -1   1        5.06        4.70      0.49 o
   5  -1   1       13.65       13.58      1.25 o
   6  -1   1        5.44        5.15      0.88 o
  -6   0   1        8.87       10.42      1.04 o
  -5   0   1        2.24        2.82      0.77 o
  -4   0   1        1.42        1.19      0.46 o
  -3   0   1       15.86       14.57      0.56 o
  -2   0   1       12.50       13.86      0.46 o
  -1   0   1     1618.85     1530.03     15.61 o
   1   0   1      358.72      360.74      5.48 o
   2   0   1      153.81      164.38      2.16 o
   3   0   1      132.88      138.60      2.19 o
   4   0   1        5.70        6.16      0.45 o
   5   0   1       56.96       54.43      1.64 o
   6   0   1        0.16        1.07      0.70 o
  -6   1   1        3.46        4.11      1.06 o
  -5   1   1        0.78        0.95      0.81 o
  -4   1   1        1.44        0.87      0.49 o
  -3   1   1       18.24       20.66      0.62 o
  -2   1   1      674.23      637.38      7.07 o
  -1   1   1      311.48      254.08      2.31 o
   0   1   1     2226.45     2116.23     18.38 o
   1   1   1      432.09      464.28      4.31 o
   2   1   1      102.83      104.53      2.05 o
   3   1   1       57.27       56.62      1.31 o
   4   1   1       43.88       43.66      0.99 o
   5   1   1        0.09       -0.18      0.52 o
   6   1   1       76.83       82.07      1.93 o
  -6   2   1        0.82        1.00      1.15 o
  -5   2   1        8.76        8.48      1.02 o
  -4   2   1       11.69       14.12      1.02 o
  -3   2   1        0.28        0.18      0.33 o
  -2   2   1       22.23       25.13      0.69 o
  -1   2   1      174.89      171.90      1.88 o
   0   2   1        9.34       12.83      0.42 o
   1   2   1      110.86      107.58      1.18 o
   2   2   1      130.91      134.37      1.81 o
   3   2   1       89.83       90.12      1.98 o
   4   2   1       31.17       25.12      0.93 o
   5   2   1       41.45       38.21      1.57 o
   6   2   1        1.60        0.54      0.74 o
  -5   3   1        0.78       -0.74      0.85 o
  -4   3   1       13.50       16.00      1.06 o
  -3   3   1       17.33       16.40      0.88 o
  -2   3   1      108.90      107.47      1.75 o
  -1   3   1       22.94       25.53      0.78 o
   0   3   1       24.15       24.60      0.69 o
   1   3   1      181.96      188.67      2.04 o
   2   3   1       52.07       50.17      1.14 o
   3   3   1        0.96        1.99      0.47 o
   4   3   1      143.07      123.81      3.04 o
   5   3   1       20.55       24.23      1.50 o
   6   3   1        0.00       -0.89      0.89 o
  -5   4   1        0.07       -2.66      3.13 o
  -4   4   1       14.32       18.02      1.93 o
  -3   4   1        1.39        2.08      0.79 o
  -2   4   1        5.98        3.54      0.80 o
  -1   4   1        0.77        0.67      0.57 o
   0   4   1        0.39        0.40      0.50 o
   1   4   1       21.99       20.48      0.90 o
   2   4   1        0.72        3.70      0.77 o
   3   4   1        0.08        0.61      0.67 o
   4   4   1       25.30       27.05      1.70 o
   5   4   1        1.17       -0.87      1.42 o
   6   4   1        0.28       -0.12      1.19 o
  -4   5   1        0.28        0.34      2.12 o
  -3   5   1        1.13        1.32      0.94 o
  -2   5   1        1.93        0.83      0.85 o
  -1   5   1       52.75       53.84      1.74 o
   0   5   1        0.32       -0.54      0.70 o
   1   5   1        7.09        4.96      0.95 o
   2   5   1        3.44        5.78      0.97 o
   3   5   1       23.22       23.04      1.61 o
   4   5   1        1.58       -0.21      1.21 o
   5   5   1        9.60       12.85      2.62 o
  -3   6   1        4.87        6.94      2.59 o
  -2   6   1        6.14        6.37      1.62 o
  -1   6   1        0.06        0.16      0.79 o
   0   6   1       42.56       43.85      1.87 o
   1   6   1       12.65       12.90      1.24 o
   2   6   1        1.71        1.46      1.30 o
   3   6   1        2.32        2.07      1.38 o
   4   6   1        0.46        0.35      1.26 o
  -2   7   1       10.09       10.76      3.30 o
  -1   7   1        5.52        3.84      1.40 o
   0   7   1        0.14       -0.88      0.88 o
   1   7   1        3.05        3.00      1.04 o
   2   7   1        0.73        4.31      1.80 o
   3   7   1        2.76        2.03      2.01 o
  -2  -7   2        0.04        2.16      1.67 o
  -1  -7   2       13.90       17.65      1.93 o
   0  -7   2        0.27        0.56      1.26 o
   1  -7   2        1.98        3.79      2.80 o
  -4  -6   2        0.35       -0.43      1.63 o
  -3  -6   2        5.43        5.31      2.12 o
  -2  -6   2        0.45        1.99      2.08 o
  -1  -6   2        8.51       10.24      1.20 o
   0  -6   2       25.26       24.66      2.69 o
   1  -6   2        0.55        1.57      0.91 o
   2  -6   2        0.27        0.55      1.63 o
   3  -6   2        1.09        1.30      2.08 o
  -5  -5   2        0.78       -0.79      1.88 o
  -4  -5   2        1.42        1.20      1.49 o
  -3  -5   2        0.44        1.61      1.09 o
  -2  -5   2        3.81        2.48      0.96 o
  -1  -5   2       94.08       93.29      2.28 o
   0  -5   2        1.05        1.75      0.72 o
   1  -5   2        2.03        2.58      0.71 o
   2  -5   2       31.27       31.37      1.34 o
   3  -5   2       10.44       11.53      1.31 o
   4  -5   2        0.02        1.67      2.12 o
  -5  -4   2        0.02       -0.30      1.23 o
  -4  -4   2        2.16        0.06      1.05 o
  -3  -4   2       94.23       98.24      2.34 o
  -2  -4   2        1.25        0.42      0.70 o
  -1  -4   2       25.84       24.25      0.97 o
   0  -4   2        3.50        2.62      0.75 o
   1  -4   2        1.25        0.68      0.53 o
   2  -4   2        2.54        1.21      0.63 o
   3  -4   2       35.57       31.93      1.47 o
   4  -4   2        1.32        1.90      0.92 o
   5  -4   2        4.13        2.28      3.14 o
  -6  -3   2        0.03       -1.05      1.05 o
  -5  -3   2        0.90        0.13      0.97 o
  -4  -3   2        1.30        1.63      0.97 o
  -3  -3   2       22.79       22.86      1.20 o
  -2  -3   2       19.47       24.82      0.90 o
  -1  -3   2        6.76        8.85      0.55 o
   0  -3   2       75.31       83.33      1.29 o
   1  -3   2      106.16      107.73      1.50 o
   2  -3   2       20.93       21.42      0.85 o
   3  -3   2        9.69        9.64      0.89 o
   4  -3   2        1.43        2.10      0.80 o
   5  -3   2       13.85       15.36      1.39 o
  -6  -2   2        1.22        1.43      1.09 o
  -5  -2   2        1.54        0.83      0.91 o
  -4  -2   2      151.38      149.67      3.42 o
  -3  -2   2        5.28        6.48      0.66 o
  -2  -2   2      185.25      197.79      2.74 o
  -1  -2   2       33.62       39.49      0.79 o
   0  -2   2       12.55       16.65      0.47 o
   1  -2   2      337.82      355.99      3.29 o
   2  -2   2      130.58      130.10      1.70 o
   3  -2   2        1.42        1.37      0.41 o
   4  -2   2      105.74      108.33      2.13 o
   5  -2   2        7.54        8.11      1.15 o
   6  -2   2        2.55        3.32      1.02 o
  -6  -1   2        5.67        5.10      0.96 o
  -5  -1   2        7.42        6.89      1.03 o
  -4  -1   2       28.55       22.36      1.06 o
  -3  -1   2        7.93        6.85      0.53 o
  -2  -1   2      631.23      636.12      8.01 o
  -1  -1   2     5708.27     5788.99     51.26 o
   1  -1   2      344.18      334.25      2.70 o
   2  -1   2        1.10        1.08      0.25 o
   3  -1   2       49.88       48.67      0.92 o
   4  -1   2        0.01       -0.17      0.43 o
   5  -1   2       15.42       16.13      1.08 o
   6  -1   2        0.06       -0.66      0.66 o
  -6   0   2       13.74       16.10      1.20 o
  -5   0   2        6.20        4.85      1.15 o
  -4   0   2       18.29       19.21      1.11 o
  -3   0   2        0.31        1.08      0.38 o
  -2   0   2      124.90      133.52      2.23 o
  -1   0   2      766.45      714.94      6.90 o
   0   0   2      242.17      222.84      2.84 o
   1   0   2      270.19      234.90      2.46 o
   2   0   2       30.52       29.75      0.85 o
   3   0   2      129.26      131.11      2.67 o
   4   0   2        7.91        7.65      1.23 o
   5   0   2        0.36        0.98      0.53 o
   6   0   2        0.23        0.57      0.89 o
  -6   1   2        0.02       -0.33      0.82 o
  -5   1   2       12.10       10.68      1.01 o
  -4   1   2        8.14        7.69      0.71 o
  -3   1   2      212.70      227.87      2.69 o
  -2   1   2       51.73       43.07      0.83 o
  -1   1   2      320.89      332.56      2.98 o
   0   1   2       99.59       98.47      1.11 o
   1   1   2      321.38      330.18      3.31 o
   2   1   2       11.15       11.49      0.57 o
   3   1   2       96.85      100.48      2.88 o
   4   1   2       14.58       13.49      0.75 o
   5   1   2       23.37       22.62      1.46 o
   6   1   2        0.29        1.92      0.88 o
  -6   2   2        0.14       -1.12      1.12 o
  -5   2   2       27.44       29.02      1.47 o
  -4   2   2        0.45       -0.19      0.61 o
  -3   2   2       48.59       45.51      1.14 o
  -2   2   2        8.32       14.23      0.55 o
  -1   2   2      124.36      120.48      1.55 o
   0   2   2      507.64      491.73      4.34 o
   1   2   2      173.35      200.71      1.96 o
   2   2   2        4.42        5.55      0.39 o
   3   2   2        0.32        0.48      0.43 o
   4   2   2        4.73        5.82      0.62 o
   5   2   2       49.72       45.02      2.39 o
   6   2   2        5.94        6.54      1.41 o
  -5   3   2        0.03       -0.17      0.95 o
  -4   3   2       58.60       61.08      1.70 o
  -3   3   2       87.06       73.31      1.60 o
  -2   3   2       21.38       24.15      0.96 o
  -1   3   2       26.36       31.87      0.89 o
   0   3   2        0.44        0.01      0.33 o
   1   3   2       16.17       18.68      0.59 o
   2   3   2       16.38       20.32      0.74 o
   3   3   2       23.81       26.45      0.85 o
   4   3   2        0.93        0.67      0.84 o
   5   3   2       25.40       26.34      1.67 o
   6   3   2        0.01       -1.04      1.04 o
  -5   4   2        1.59        1.53      1.61 o
  -4   4   2        6.55        9.55      1.13 o
  -3   4   2        0.99        1.63      0.73 o
  -2   4   2        7.54        8.11      0.90 o
  -1   4   2       33.65       28.99      1.13 o
   0   4   2       13.12       15.16      0.77 o
   1   4   2      122.50      134.93      1.95 o
   2   4   2       10.62       10.97      0.73 o
   3   4   2        0.77        0.91      0.59 o
   4   4   2       22.96       19.67      1.35 o
   5   4   2        1.09        0.06      1.02 o
   6   4   2        0.06        0.65      1.18 o
  -4   5   2        0.20       -0.33      1.85 o
  -3   5   2        8.57        9.24      1.29 o
  -2   5   2        4.69        1.49      0.87 o
  -1   5   2       59.10       53.92      1.73 o
   0   5   2        2.22        2.48      0.75 o
   1   5   2       13.76       16.42      1.10 o
   2   5   2        2.69        3.47      0.90 o
   3   5   2       19.40       20.94      2.01 o
   4   5   2        0.68       -1.12      1.12 o
   5   5   2        2.43        4.17      1.53 o
  -3   6   2        0.05        1.69      2.04 o
  -2   6   2        4.86        2.62      2.16 o
  -1   6   2        4.94        5.88      1.29 o
   0   6   2       18.57       21.98      1.46 o
   1   6   2       19.81       17.22      1.49 o
   2   6   2        4.41        8.58      1.69 o
   3   6   2        0.59        1.19      1.18 o
   4   6   2        0.11        1.22      1.27 o
  -2   7   2        0.36        0.57      2.59 o
  -1   7   2        5.33       10.24      1.86 o
   0   7   2        0.11       -0.70      0.89 o
   1   7   2        0.79        0.73      0.94 o
   2   7   2        0.30        1.43      3.05 o
   3   7   2        0.78        0.29      1.79 o
  -2  -7   3        5.52        5.23      1.93 o
  -1  -7   3       15.27       15.87      1.87 o
   0  -7   3        1.18        0.65      2.60 o
   1  -7   3        1.06        2.07      2.58 o
  -4  -6   3        2.81        3.67      2.21 o
  -3  -6   3        0.09        0.71      1.50 o
  -2  -6   3        1.05        1.57      1.36 o
  -1  -6   3       12.88       16.23      1.66 o
   0  -6   3       30.68       31.03      1.69 o
   1  -6   3        1.76        2.72      0.96 o
   2  -6   3        0.07       -1.01      1.16 o
   3  -6   3        7.05        6.79      2.75 o
  -5  -5   3        3.11        2.60      1.66 o
  -4  -5   3        0.12       -0.45      1.32 o
  -3  -5   3        5.79        9.12      1.79 o
  -2  -5   3       15.53       10.94      1.76 o
  -1  -5   3        0.43        0.06      0.71 o
   0  -5   3        3.15        3.19      0.78 o
   1  -5   3       20.02       17.72      1.13 o
   2  -5   3        7.88        7.52      1.00 o
   3  -5   3        0.96       -0.92      3.01 o
   4  -5   3        0.72       -1.57      1.92 o
  -5  -4   3        7.17        5.60      1.63 o
  -4  -4   3        0.58        0.54      1.71 o
  -3  -4   3       17.13       18.78      1.34 o
  -2  -4   3        0.22       -0.56      0.68 o
  -1  -4   3       16.77       17.59      1.03 o
   0  -4   3       44.86       39.00      1.13 o
   1  -4   3       21.31       22.89      0.92 o
   2  -4   3        0.11        0.06      0.56 o
   3  -4   3        5.86        7.21      1.11 o
   4  -4   3        0.33        0.22      0.89 o
   5  -4   3        3.61        4.67      1.83 o
  -6  -3   3        1.27        1.27      2.74 o
  -5  -3   3        6.86        7.30      1.32 o
  -4  -3   3       37.83       40.20      1.96 o
  -3  -3   3       64.68       64.46      1.82 o
  -2  -3   3       19.73       18.19      0.91 o
  -1  -3   3       23.78       26.76      0.84 o
   0  -3   3        2.97        4.41      0.44 o
   1  -3   3       29.82       30.59      0.81 o
   2  -3   3        0.56        0.59      0.46 o
   3  -3   3       41.02       36.36      1.38 o
   4  -3   3       54.87       61.46      1.80 o
   5  -3   3       14.80       14.06      1.35 o
  -6  -2   3        1.93        2.20      1.19 o
  -5  -2   3       12.94       14.12      1.39 o
  -4  -2   3      135.86      137.76      3.36 o
  -3  -2   3       68.78       70.46      1.85 o
  -2  -2   3       32.58       34.89      0.98 o
  -1  -2   3     1081.25     1080.34     10.08 o
   0  -2   3       66.19       55.44      0.80 o
   1  -2   3      102.51      112.69      1.34 o
   2  -2   3       94.06       84.35      1.20 o
   3  -2   3        0.92        0.36      0.43 o
   4  -2   3        0.37        1.12      0.66 o
   5  -2   3        0.61        0.24      0.77 o
   6  -2   3        0.00       -0.09      1.16 o
  -6  -1   3        2.04        2.28      0.92 o
  -5  -1   3        4.78        6.08      1.09 o
  -4  -1   3       14.28       13.91      1.18 o
  -3  -1   3       36.25       37.07      1.08 o
  -2  -1   3      101.54       93.17      1.50 o
  -1  -1   3      254.87      291.31      2.75 o
   0  -1   3      267.06      270.04      2.38 o
   1  -1   3        4.36        6.33      0.38 o
   2  -1   3      132.47      134.46      1.47 o
   3  -1   3       46.07       49.18      0.87 o
   4  -1   3       52.81       50.24      1.41 o
   5  -1   3       37.02       35.89      1.28 o
   6  -1   3        0.74        1.40      1.14 o
  -6   0   3       11.21       12.13      1.16 o
  -5   0   3       34.47       32.19      1.60 o
  -4   0   3        0.37        0.07      0.48 o
  -3   0   3        1.52        0.98      0.42 o
  -2   0   3      218.00      224.07      2.83 o
  -1   0   3     4419.61     4455.96     37.36 o
   1   0   3      543.80      487.74      3.81 o
   2   0   3       29.85       34.39      0.93 o
   3   0   3       40.08       40.27      1.13 o
   4   0   3        4.23        7.12      0.93 o
   5   0   3       92.34       94.94      4.22 o
   6   0   3        9.07        6.69      1.00 o
  -6   1   3        0.03        1.28      0.86 o
  -5   1   3        1.87        1.65      0.77 o
  -4   1   3        0.10        0.45      0.68 o
  -3   1   3       41.20       38.85      1.13 o
  -2   1   3       22.19       17.35      0.69 o
  -1   1   3        6.85        8.20      0.38 o
   0   1   3     1126.31     1054.56      9.26 o
   1   1   3     1477.10     1361.89     12.10 o
   2   1   3       16.67       17.47      0.58 o
   3   1   3      144.99      148.72      5.63 o
   4   1   3        0.13       -0.23      0.84 o
   5   1   3        0.53        2.72      1.15 o
  -6   2   3        4.69        5.06      1.58 o
  -5   2   3        9.98       11.23      1.20 o
  -4   2   3       29.80       30.72      1.52 o
  -3   2   3      235.70      236.79      2.95 o
  -2   2   3       26.78       29.90      0.77 o
  -1   2   3       93.95      101.12      1.56 o
   0   2   3        8.33       15.90      0.57 o
   1   2   3       21.86       20.76      0.49 o
   2   2   3        0.22        1.51      0.30 o
   3   2   3       48.18       40.88      1.03 o
   4   2   3       47.69       47.81      1.31 o
   5   2   3       37.03       35.51      1.14 o
   6   2   3        0.01        0.07      1.18 o
  -5   3   3        1.02        1.01      0.98 o
  -4   3   3       47.31       45.13      1.49 o
  -3   3   3       76.51       75.68      1.63 o
  -2   3   3       27.88       28.81      1.29 o
  -1   3   3      229.79      218.15      2.95 o
   0   3   3       58.03       69.48      1.21 o
   1   3   3      172.65      208.69      2.49 o
   2   3   3      150.08      152.20      2.09 o
   3   3   3      114.85      111.72      1.80 o
   4   3   3        1.02        1.22      0.80 o
   5   3   3        0.02       -0.05      1.06 o
   6   3   3        3.05        3.47      0.93 o
  -5   4   3        0.01       -1.79      2.81 o
  -4   4   3        1.37        2.79      1.04 o
  -3   4   3        7.06        7.35      0.94 o
  -2   4   3       85.58       83.20      2.03 o
  -1   4   3      117.00      119.40      2.20 o
   0   4   3       47.52       48.30      1.20 o
   1   4   3       32.11       36.45      1.10 o
   2   4   3       65.13       62.81      1.65 o
   3   4   3        8.34        7.30      0.86 o
   4   4   3       10.81        8.96      1.13 o
   5   4   3       15.46       14.23      1.41 o
   6   4   3        4.20        4.25      3.03 o
  -4   5   3        2.03        0.53      1.87 o
  -3   5   3       14.05       11.33      1.36 o
  -2   5   3       15.95       15.47      1.35 o
  -1   5   3      193.71      178.12      3.26 o
   0   5   3        2.63        4.47      0.81 o
   1   5   3       10.01       11.95      0.94 o
   2   5   3        9.78        7.27      0.98 o
   3   5   3       19.41       18.89      1.49 o
   4   5   3        0.14       -0.04      1.55 o
   5   5   3        1.17        3.28      1.78 o
  -3   6   3        5.39        2.42      2.31 o
  -2   6   3        1.88        1.12      1.74 o
  -1   6   3        2.50        3.12      0.92 o
   0   6   3        8.69        8.03      1.08 o
   1   6   3      104.66      110.30      2.84 o
   2   6   3        2.09        0.90      1.32 o
   3   6   3        0.55        0.63      1.50 o
   4   6   3        0.89        1.65      1.54 o
  -2   7   3        0.06       -1.18      1.66 o
  -1   7   3        5.50        4.79      1.35 o
   0   7   3        1.20        0.98      0.96 o
   1   7   3        0.15        0.32      1.02 o
   2   7   3        0.89        1.76      1.59 o
   3   7   3        0.96       -0.32      1.82 o
  -2  -7   4       20.71       26.69      2.81 o
  -1  -7   4        7.67       10.46      1.73 o
   0  -7   4        4.10        4.13      1.88 o
   1  -7   4        0.68        2.15      2.72 o
  -4  -6   4        0.15       -1.35      1.84 o
  -3  -6   4        0.98        0.40      1.65 o
  -2  -6   4       12.05       11.66      1.98 o
  -1  -6   4       39.92       41.37      2.31 o
   0  -6   4        7.29        8.54      1.38 o
   1  -6   4        2.81        2.14      1.24 o
   2  -6   4        0.05       -1.00      1.24 o
   3  -6   4        4.61        1.79      2.47 o
  -5  -5   4        5.10        6.98      2.29 o
  -4  -5   4       11.38       12.86      2.50 o
  -3  -5   4        2.62       -0.27      1.12 o
  -2  -5   4       15.14       13.79      1.25 o
  -1  -5   4       16.93       14.48      1.27 o
   0  -5   4       19.33       21.16      1.22 o
   1  -5   4       39.57       36.03      1.47 o
   2  -5   4        0.15        0.63      0.98 o
   3  -5   4        2.18        0.73      1.14 o
   4  -5   4        0.86        1.98      2.38 o
  -5  -4   4        0.03        0.42      1.37 o
  -4  -4   4        0.51        0.11      1.24 o
  -3  -4   4        5.14        8.18      1.12 o
  -2  -4   4        8.14        9.84      1.02 o
  -1  -4   4       14.48       18.19      0.96 o
   0  -4   4      350.36      328.52      3.68 o
   1  -4   4       55.35       50.38      1.28 o
   2  -4   4        1.94        3.03      0.64 o
   3  -4   4       40.12       34.24      1.51 o
   4  -4   4        0.54       -0.16      1.21 o
   5  -4   4        0.22        3.65      1.85 o
  -6  -3   4        8.02        7.11      1.79 o
  -5  -3   4        0.28       -0.39      1.04 o
  -4  -3   4       62.96       61.77      1.95 o
  -3  -3   4      117.27      113.28      2.93 o
  -2  -3   4       27.71       30.03      1.27 o
  -1  -3   4       14.72       21.68      0.93 o
   0  -3   4       97.08       85.90      1.21 o
   1  -3   4        1.28        1.58      0.47 o
   2  -3   4        3.27        2.02      0.60 o
   3  -3   4        2.01        2.55      0.77 o
   4  -3   4       19.04       18.13      1.19 o
   5  -3   4        3.07        2.43      1.04 o
  -6  -2   4        2.28        3.69      1.31 o
  -5  -2   4        2.42        1.74      1.08 o
  -4  -2   4       62.57       60.55      2.29 o
  -3  -2   4       27.88       32.52      2.16 o
  -2  -2   4     1453.33     1426.35     14.71 o
  -1  -2   4      391.93      364.06      3.66 o
   0  -2   4        1.75        1.65      0.29 o
   1  -2   4       96.12      108.08      1.26 o
   2  -2   4      238.67      236.48      2.53 o
   3  -2   4       21.73       24.43      0.89 o
   4  -2   4        9.70       10.24      0.82 o
   5  -2   4        4.97        6.37      0.97 o
   6  -2   4        0.08       -0.71      0.87 o
  -6  -1   4        1.00        0.00      0.86 o
  -5  -1   4       21.66       22.06      1.56 o
  -4  -1   4        0.81       -0.51      0.94 o
  -3  -1   4       78.50       69.66      1.78 o
  -2  -1   4      377.86      361.73      4.05 o
  -1  -1   4     1637.70     1628.26     15.46 o
   0  -1   4      462.47      461.15      3.90 o
   1  -1   4       25.96       28.03      0.55 o
   2  -1   4       33.02       32.32      0.65 o
   3  -1   4        1.45        1.87      0.32 o
   4  -1   4        3.80        1.38      0.98 o
   5  -1   4       65.40       63.13      1.63 o
   6  -1   4        2.02        2.67      1.03 o
  -6   0   4        0.72        1.22      0.86 o
  -5   0   4       17.44       16.24      1.88 o
  -4   0   4       37.40       37.64      1.71 o
  -3   0   4       46.02       49.54      1.44 o
  -2   0   4      489.43      525.33      6.13 o
  -1   0   4      321.68      312.53      2.88 o
   0   0   4      471.30      422.38      3.95 o
   1   0   4     1563.91     1468.04     11.18 o
   2   0   4      124.67      126.44      1.52 o
   3   0   4      205.64      196.03      3.19 o
   4   0   4       20.57       18.85      1.33 o
   5   0   4       10.67        9.80      1.65 o
  -6   1   4       10.95       10.71      1.78 o
  -5   1   4        0.01       -0.72      0.72 o
  -4   1   4        0.01        0.47      0.70 o
  -3   1   4       45.03       47.43      1.15 o
  -2   1   4        5.47        5.05      0.44 o
  -1   1   4      302.73      266.78      2.84 o
   0   1   4     2287.58     2119.54     19.74 o
   1   1   4     1511.16     1521.54     13.67 o
   2   1   4      100.83       91.17      1.60 o
   3   1   4      151.43      152.50      2.99 o
   4   1   4        2.85        3.56      0.78 o
   5   1   4       16.57       18.88      1.83 o
  -6   2   4        3.69        5.06      2.59 o
  -5   2   4        2.18        1.49      0.88 o
  -4   2   4       20.30       24.07      1.60 o
  -3   2   4       87.08       87.32      1.61 o
  -2   2   4       22.03       29.70      0.92 o
  -1   2   4       13.14       17.09      0.57 o
   0   2   4        6.04       12.49      0.47 o
   1   2   4       74.81       77.69      1.00 o
   2   2   4       36.31       30.66      0.67 o
   3   2   4       90.66       92.01      1.60 o
   4   2   4        0.46       -0.36      0.41 o
   5   2   4        3.44        4.88      1.25 o
  -5   3   4        0.04       -0.53      0.94 o
  -4   3   4       23.44       24.46      1.62 o
  -3   3   4        7.85        8.93      0.94 o
  -2   3   4       99.71      106.98      1.96 o
  -1   3   4      205.38      225.55      2.67 o
   0   3   4        5.48        6.00      0.46 o
   1   3   4       57.09       68.32      1.18 o
   2   3   4       91.67       84.69      1.97 o
   3   3   4      162.10      153.09      2.29 o
   4   3   4        1.24        1.57      0.62 o
   5   3   4        7.93        6.92      0.95 o
   6   3   4        0.94        0.69      0.75 o
  -5   4   4        0.00       -0.27      1.58 o
  -4   4   4        0.37        0.47      0.96 o
  -3   4   4       40.50       39.81      1.45 o
  -2   4   4        0.03        0.72      0.66 o
  -1   4   4       19.61       20.92      1.66 o
   0   4   4       40.16       42.11      1.12 o
   1   4   4        0.18       -0.38      0.38 o
   2   4   4       38.90       44.94      1.19 o
   3   4   4        2.35        2.02      0.70 o
   4   4   4       10.22       12.20      1.16 o
   5   4   4       33.08       35.42      2.31 o
   6   4   4        3.58        2.70      1.19 o
  -4   5   4        0.02        2.77      2.09 o
  -3   5   4        9.05        5.75      1.24 o
  -2   5   4       56.88       56.32      2.26 o
  -1   5   4        0.33        2.96      1.07 o
   0   5   4       27.27       29.39      1.53 o
   1   5   4       32.09       31.18      1.26 o
   2   5   4       21.96       23.75      1.33 o
   3   5   4       10.04        8.33      1.23 o
   4   5   4       10.51        9.44      1.30 o
   5   5   4       10.48       11.73      1.53 o
  -3   6   4        0.59        1.39      2.26 o
  -2   6   4        0.28        0.55      2.11 o
  -1   6   4        1.20        1.81      1.00 o
   0   6   4        5.30        2.84      0.90 o
   1   6   4       50.50       55.19      3.88 o
   2   6   4        8.94        8.04      1.65 o
   3   6   4        0.23       -1.17      1.17 o
   4   6   4        1.23        2.24      1.27 o
  -2   7   4        0.68        0.07      1.78 o
  -1   7   4       12.24       12.61      1.63 o
   0   7   4        3.77        3.66      1.04 o
   1   7   4        0.68       -0.04      1.01 o
   2   7   4        4.85        4.62      1.64 o
   3   7   4        2.71        0.55      2.05 o
  -1  -7   5        2.77        4.82      1.97 o
   0  -7   5        3.18        3.22      2.06 o
  -3  -6   5        0.81        2.20      2.04 o
  -2  -6   5        2.47        4.89      2.96 o
  -1  -6   5        4.04        5.63      1.67 o
   0  -6   5        7.28        8.11      1.52 o
   1  -6   5        1.18        2.12      3.12 o
   2  -6   5        3.49        2.34      2.27 o
  -4  -5   5        0.73        2.70      1.86 o
  -3  -5   5        0.14       -0.97      1.13 o
  -2  -5   5       14.37       13.99      1.69 o
  -1  -5   5        0.59        1.64      1.29 o
   0  -5   5       44.93       41.73      1.60 o
   1  -5   5       55.99       55.75      1.76 o
   2  -5   5        3.15        3.42      1.31 o
   3  -5   5        0.39        1.59      1.36 o
   4  -5   5        0.70        0.85      2.45 o
  -5  -4   5        0.48        0.92      1.45 o
  -4  -4   5        2.64        0.94      1.37 o
  -3  -4   5        0.06       -0.80      0.80 o
  -2  -4   5       31.91       36.00      1.63 o
  -1  -4   5        2.73        3.64      0.74 o
   0  -4   5      173.93      160.40      2.53 o
   1  -4   5       29.79       34.09      1.15 o
   2  -4   5      105.13      100.44      1.91 o
   3  -4   5        3.81        3.37      0.99 o
   4  -4   5        1.28       -1.25      1.25 o
  -5  -3   5        0.34        0.76      1.70 o
  -4  -3   5       16.47       17.93      1.65 o
  -3  -3   5       71.74       73.31      1.95 o
  -2  -3   5      117.53      119.64      2.23 o
  -1  -3   5        1.77        4.54      0.56 o
   0  -3   5       74.52       77.95      1.24 o
   1  -3   5       29.08       29.49      0.92 o
   2  -3   5       16.97       20.24      0.78 o
   3  -3   5       16.19       14.42      1.08 o
   4  -3   5       12.46       11.99      1.09 o
   5  -3   5        2.75        3.59      1.10 o
  -6  -2   5        0.98        2.07      1.56 o
  -5  -2   5        1.60        0.84      1.10 o
  -4  -2   5       23.61       24.80      1.64 o
  -3  -2   5        7.70        8.00      0.71 o
  -2  -2   5       44.64       41.80      1.10 o
  -1  -2   5      381.41      392.68      3.94 o
   0  -2   5        0.05        0.09      0.29 o
   1  -2   5       18.83       20.68      0.61 o
   2  -2   5       96.93       96.31      1.36 o
   3  -2   5      147.89      151.27      2.53 o
   4  -2   5        0.06        0.40      0.62 o
   5  -2   5       19.60       21.25      1.17 o
   6  -2   5        0.01       -1.65      1.65 o
  -6  -1   5        4.49        6.28      1.58 o
  -5  -1   5        6.24        5.04      1.23 o
  -4  -1   5       37.58       38.84      1.87 o
  -3  -1   5      237.81      227.86      3.50 o
  -2  -1   5     1059.21     1067.23     11.09 o
  -1  -1   5      158.83      160.15      1.93 o
   0  -1   5       14.88       12.79      0.45 o
   1  -1   5       32.28       37.67      0.68 o
   2  -1   5        1.05        0.69      0.25 o
   3  -1   5       89.54       89.04      1.21 o
   4  -1   5      280.96      286.45      4.17 o
   5  -1   5       12.43       15.09      0.93 o
   6  -1   5        0.52        0.61      1.29 o
  -6   0   5        0.57       -0.80      2.46 o
  -5   0   5       19.78       17.61      1.39 o
  -4   0   5       23.84       22.35      1.50 o
  -3   0   5       14.90       18.51      0.89 o
  -2   0   5       88.44       90.96      1.57 o
  -1   0   5       18.60       21.93      0.70 o
   0   0   5      126.56      108.79      1.38 o
   1   0   5     1456.52     1348.83     10.25 o
   2   0   5       25.75       27.26      0.55 o
   3   0   5        0.09        0.04      0.27 o
   4   0   5        2.43        3.18      0.82 o
   5   0   5        8.80        9.06      1.52 o
  -6   1   5        0.21       -1.27      1.30 o
  -5   1   5        0.71        1.08      0.85 o
  -4   1   5       24.04       30.33      1.37 o
  -3   1   5        0.41        1.15      0.45 o
  -2   1   5        5.14        2.94      0.43 o
  -1   1   5       69.08       43.03      1.28 o
   0   1   5      522.42      445.87      5.97 o
   1   1   5      349.78      342.78      3.74 o
   2   1   5      285.70      317.93      3.22 o
   3   1   5        2.83        3.30      0.74 o
   4   1   5        1.75        1.66      0.68 o
   5   1   5        1.02        0.75      0.96 o
  -6   2   5        0.98       -0.44      2.30 o
  -5   2   5        1.95        1.00      0.84 o
  -4   2   5        5.63        3.55      0.87 o
  -3   2   5       12.24       12.49      0.67 o
  -2   2   5       68.42       67.38      1.30 o
  -1   2   5       65.56       77.91      1.42 o
   0   2   5      424.08      422.84      4.24 o
   1   2   5        6.84        7.33      0.35 o
   2   2   5        9.12        9.55      0.41 o
   3   2   5        1.71        1.90      0.43 o
   4   2   5        0.78        0.95      0.40 o
   5   2   5        2.39        3.04      1.10 o
  -5   3   5        3.03        2.05      1.13 o
  -4   3   5        0.07       -0.49      1.05 o
  -3   3   5       27.99       32.88      1.49 o
  -2   3   5       40.80       33.25      1.61 o
  -1   3   5       58.26       66.31      1.22 o
   0   3   5        0.06        2.00      0.39 o
   1   3   5        0.08        0.93      0.32 o
   2   3   5       11.05        8.05      0.54 o
   3   3   5       58.90       52.93      1.14 o
   4   3   5        4.42        2.92      0.76 o
   5   3   5       11.16       10.20      1.01 o
   6   3   5        9.56        7.35      1.50 o
  -5   4   5        1.18        4.43      2.27 o
  -4   4   5        0.23        0.08      1.12 o
  -3   4   5       60.67       63.31      1.76 o
  -2   4   5       58.29       57.44      1.81 o
  -1   4   5        0.06        0.76      0.57 o
   0   4   5       19.63       21.75      0.83 o
   1   4   5        2.39        3.61      0.49 o
   2   4   5       17.76       16.36      0.79 o
   3   4   5        1.87        0.82      1.06 o
   4   4   5       13.16       15.55      1.40 o
   5   4   5       34.79       36.66      2.59 o
  -4   5   5        5.51        3.23      2.19 o
  -3   5   5        4.89        5.64      1.39 o
  -2   5   5        2.41        4.32      1.02 o
  -1   5   5        1.09        2.05      0.83 o
   0   5   5        2.43        3.77      0.74 o
   1   5   5       41.15       43.60      1.40 o
   2   5   5        5.27        5.98      0.93 o
   3   5   5        5.58        4.25      1.08 o
   4   5   5       22.65       22.19      2.13 o
   5   5   5        1.52        1.62      1.75 o
  -3   6   5        0.14        1.52      2.16 o
  -2   6   5        0.39        0.49      0.91 o
  -1   6   5        1.72        1.45      0.88 o
   0   6   5        3.20        2.82      0.91 o
   1   6   5        5.42        3.78      0.90 o
   2   6   5        2.11        2.13      1.27 o
   3   6   5        0.07        0.87      1.18 o
   4   6   5        0.25        1.21      1.28 o
  -2   7   5        2.49        0.44      1.81 o
  -1   7   5        3.75        6.08      1.22 o
   0   7   5       10.59       11.89      1.50 o
   1   7   5        0.02       -0.10      0.98 o
   2   7   5        0.01        1.94      1.47 o
   3   7   5        1.81        1.58      1.93 o
  -3  -6   6        1.66        4.07      2.31 o
  -2  -6   6       14.10       15.16      3.04 o
  -1  -6   6        1.43        3.12      1.29 o
   0  -6   6        0.39       -0.11      1.03 o
   1  -6   6        0.73        1.61      2.15 o
   2  -6   6        0.83       -0.13      2.15 o
  -4  -5   6       13.23       17.05      2.93 o
  -3  -5   6        0.09        0.07      1.24 o
  -2  -5   6        2.37        2.26      1.14 o
  -1  -5   6       18.18       16.74      1.36 o
   0  -5   6       19.42       19.48      1.63 o
   1  -5   6       42.48       42.24      1.88 o
   2  -5   6       12.61       11.17      1.71 o
   3  -5   6        4.40        5.03      1.60 o
  -5  -4   6        1.84        0.94      2.77 o
  -4  -4   6        3.13        0.45      1.37 o
  -3  -4   6        0.63        0.57      1.01 o
  -2  -4   6       17.54       18.05      1.59 o
  -1  -4   6       23.53       21.77      1.40 o
   0  -4   6        8.09        8.18      0.79 o
   1  -4   6        3.97        3.36      0.68 o
   2  -4   6        6.80        8.43      1.08 o
   3  -4   6       11.91       14.08      1.34 o
   4  -4   6        5.34        6.91      1.63 o
  -5  -3   6        0.24       -0.14      1.35 o
  -4  -3   6       40.98       36.35      2.46 o
  -3  -3   6      111.71      105.63      2.38 o
  -2  -3   6       22.76       20.13      1.06 o
  -1  -3   6       50.00       54.34      1.30 o
   0  -3   6       44.69       45.84      1.00 o
   1  -3   6        8.88       10.16      0.65 o
   2  -3   6        0.07        0.45      0.53 o
   3  -3   6        0.00       -0.47      0.72 o
   4  -3   6        0.63       -0.40      0.82 o
   5  -3   6        1.23       -0.42      1.00 o
  -6  -2   6        8.26       10.50      1.91 o
  -5  -2   6        2.22        1.26      1.14 o
  -4  -2   6        0.60        1.37      1.53 o
  -3  -2   6       25.37       22.81      1.14 o
  -2  -2   6      303.80      304.57      4.04 o
  -1  -2   6       56.26       64.55      1.31 o
   0  -2   6        0.02        0.40      0.32 o
   1  -2   6       12.73       11.73      0.53 o
   2  -2   6        0.41        1.65      0.38 o
   3  -2   6        7.55        8.98      0.78 o
   4  -2   6        4.86        3.81      0.77 o
   5  -2   6       21.15       21.80      1.51 o
  -6  -1   6        0.70        2.15      1.62 o
  -5  -1   6        3.96        1.80      1.82 o
  -4  -1   6       13.92       13.21      1.37 o
  -3  -1   6       32.05       30.95      1.40 o
  -2  -1   6       28.41       24.43      1.02 o
  -1  -1   6       28.42       27.43      0.76 o
   0  -1   6        4.69        6.36      0.41 o
   1  -1   6        0.77        2.00      0.31 o
   2  -1   6       76.37       76.96      1.29 o
   3  -1   6        2.87        3.72      0.42 o
   4  -1   6        0.06        1.31      0.49 o
   5  -1   6        9.77       10.19      0.88 o
   6  -1   6        0.45       -2.66      2.93 o
  -6   0   6        0.00       -1.14      1.31 o
  -5   0   6        3.91        3.07      1.23 o
  -4   0   6       61.89       56.26      2.21 o
  -3   0   6        5.24        8.05      0.74 o
  -2   0   6       13.53       21.55      0.84 o
  -1   0   6       48.62       49.34      0.92 o
   0   0   6       14.22       11.75      0.53 o
   1   0   6      400.72      416.10      3.71 o
   2   0   6       86.84       84.43      0.97 o
   3   0   6        0.78        0.15      0.32 o
   4   0   6      186.78      186.55      4.51 o
   5   0   6        1.76       -0.26      1.00 o
  -6   1   6        0.82       -0.77      1.37 o
  -5   1   6        6.44        6.22      1.20 o
  -4   1   6        7.98        6.17      0.92 o
  -3   1   6        0.12        1.45      0.47 o
  -2   1   6       68.34       66.78      1.20 o
  -1   1   6       37.92       29.34      1.20 o
   0   1   6       99.58       85.50      1.39 o
   1   1   6       17.39       20.30      0.59 o
   2   1   6      416.22      439.68      4.44 o
   3   1   6       51.35       49.30      1.45 o
   4   1   6       27.02       30.52      1.54 o
   5   1   6        0.65       -0.79      0.79 o
  -5   2   6        0.07       -0.70      0.87 o
  -4   2   6        1.10        1.04      0.74 o
  -3   2   6        7.36        8.54      0.72 o
  -2   2   6       57.10       56.87      1.33 o
  -1   2   6       61.33       63.16      1.22 o
   0   2   6      142.18      155.73      1.87 o
   1   2   6      176.60      167.09      1.78 o
   2   2   6        0.85        0.85      0.36 o
   3   2   6        5.46        6.37      0.45 o
   4   2   6        2.04        1.78      0.44 o
  -5   3   6        7.40        8.69      1.79 o
  -4   3   6        2.32        2.07      0.91 o
  -3   3   6       35.01       31.44      1.34 o
  -2   3   6       81.61       68.92      1.64 o
  -1   3   6        2.39        1.74      0.44 o
   0   3   6       23.59       28.12      0.81 o
   1   3   6        3.42        2.73      0.42 o
   2   3   6        1.36        1.40      0.36 o
   3   3   6        0.26        0.44      0.36 o
   4   3   6        2.30        2.61      0.70 o
   5   3   6        7.90        6.85      2.75 o
   6   3   6       26.42       29.88      1.95 o
  -5   4   6        0.04       -0.50      1.99 o
  -4   4   6        1.25        2.72      1.06 o
  -3   4   6        0.39        1.98      1.33 o
  -2   4   6       54.19       55.20      1.84 o
  -1   4   6        0.03        0.54      0.59 o
   0   4   6       27.12       32.63      1.62 o
   1   4   6        0.03       -0.25      0.37 o
   2   4   6        4.24        4.44      0.67 o
   3   4   6        5.59        5.96      0.78 o
   4   4   6       12.72       14.32      1.49 o
   5   4   6        2.85        2.41      0.96 o
  -4   5   6        0.10       -1.68      1.68 o
  -3   5   6        0.02       -0.83      1.01 o
  -2   5   6       43.85       40.38      1.93 o
  -1   5   6        0.06        0.84      0.78 o
   0   5   6        0.19        0.67      0.80 o
   1   5   6        7.01        7.65      0.80 o
   2   5   6        3.66        3.63      0.84 o
   3   5   6        5.66        5.46      1.09 o
   4   5   6       38.08       39.19      2.16 o
   5   5   6        0.58       -0.98      0.98 o
  -3   6   6        2.22       -0.13      2.13 o
  -2   6   6        0.85        0.58      1.09 o
  -1   6   6       15.80       17.08      1.35 o
   0   6   6        9.15        8.79      1.63 o
   1   6   6        0.30        0.08      0.74 o
   2   6   6       34.66       32.58      2.15 o
   3   6   6        0.06        0.13      1.12 o
   4   6   6        7.66        7.95      1.55 o
  -2   7   6        2.61        6.02      2.83 o
  -1   7   6        4.49        4.52      1.16 o
   0   7   6        0.40        0.23      0.97 o
   1   7   6        0.88       -0.92      0.92 o
   2   7   6        7.89        5.25      1.75 o
   3   7   6        0.06        0.65      1.88 o
  -3  -6   7        0.33        1.17      2.10 o
  -2  -6   7        1.06       -1.03      1.89 o
  -1  -6   7        1.29        0.35      1.46 o
   0  -6   7        0.15        1.08      1.50 o
   1  -6   7        6.23        8.94      3.00 o
   2  -6   7        0.00        0.02      2.41 o
  -4  -5   7        5.51       10.78      2.65 o
  -3  -5   7        0.08       -1.13      1.13 o
  -2  -5   7        0.78        0.56      1.60 o
  -1  -5   7       10.11       10.54      1.42 o
   0  -5   7        7.22        5.25      0.89 o
   1  -5   7        5.72        5.95      1.33 o
   2  -5   7        0.03        0.46      1.94 o
   3  -5   7       10.81       11.43      1.93 o
  -5  -4   7       11.60       15.52      2.93 o
  -4  -4   7        0.01       -1.58      1.62 o
  -3  -4   7       12.51       13.75      1.55 o
  -2  -4   7        1.03        1.31      0.88 o
  -1  -4   7       33.04       32.05      1.90 o
   0  -4   7        3.04        2.88      1.00 o
   1  -4   7        7.33        7.43      0.93 o
   2  -4   7       40.96       36.03      2.43 o
   3  -4   7        3.28        3.16      1.47 o
   4  -4   7        0.08       -0.35      1.23 o
  -5  -3   7        0.42        0.61      1.44 o
  -4  -3   7        1.35       -0.87      1.27 o
  -3  -3   7       11.78       11.54      1.06 o
  -2  -3   7       15.55       17.04      1.05 o
  -1  -3   7      145.12      146.41      2.22 o
   0  -3   7       17.16       19.53      0.91 o
   1  -3   7       34.38       35.06      1.23 o
   2  -3   7       18.59       21.56      1.08 o
   3  -3   7       10.95        9.70      1.11 o
   4  -3   7        0.26       -0.77      0.77 o
   5  -3   7       13.54       18.81      1.57 o
  -5  -2   7        0.03       -0.73      1.30 o
  -4  -2   7        1.21        1.16      1.14 o
  -3  -2   7      793.06      766.28      9.95 o
  -2  -2   7        1.72        2.60      1.16 o
  -1  -2   7       10.44       11.63      0.69 o
   0  -2   7        8.70       10.57      0.55 o
   1  -2   7        0.01       -0.11      0.34 o
   2  -2   7       17.97       17.58      0.68 o
   3  -2   7      199.10      187.39      3.87 o
   4  -2   7        2.11        2.68      0.77 o
   5  -2   7       23.49       24.52      1.81 o
  -6  -1   7        2.07        3.91      2.09 o
  -5  -1   7        4.66        7.94      1.61 o
  -4  -1   7       10.72       10.52      1.35 o
  -3  -1   7        1.80        1.09      0.63 o
  -2  -1   7      130.79      135.21      2.16 o
  -1  -1   7      152.26      155.95      2.01 o
   0  -1   7       32.34       33.57      0.78 o
   1  -1   7       78.15       77.98      1.11 o
   2  -1   7        7.77        9.02      0.45 o
   3  -1   7        0.82        0.56      0.39 o
   4  -1   7       17.60       17.02      0.93 o
   5  -1   7        0.41       -0.40      0.62 o
   6  -1   7        0.01       -0.31      1.42 o
  -6   0   7        0.15       -0.77      1.41 o
  -5   0   7       24.69       25.68      1.49 o
  -4   0   7        8.62        7.71      1.29 o
  -3   0   7       38.50       45.80      1.44 o
  -2   0   7       84.71       92.16      1.52 o
  -1   0   7       78.40       79.58      1.26 o
   0   0   7        1.31        1.87      0.40 o
   1   0   7       57.71       59.49      0.85 o
   2   0   7       30.04       27.02      0.55 o
   3   0   7       39.28       43.71      0.87 o
   4   0   7       11.17       14.10      2.33 o
  -6   1   7        0.10        1.02      1.58 o
  -5   1   7       12.99       11.44      1.65 o
  -4   1   7       31.47       29.26      2.14 o
  -3   1   7        2.14        1.76      0.54 o
  -2   1   7        0.25        0.59      0.46 o
  -1   1   7      565.95      561.66      6.14 o
   0   1   7       62.32       73.65      1.75 o
   1   1   7      237.69      238.46      2.64 o
   2   1   7      344.05      319.71      3.59 o
   3   1   7        6.92        5.08      0.46 o
   4   1   7        2.81        2.27      1.56 o
  -5   2   7        0.01       -0.91      0.91 o
  -4   2   7       21.66       23.07      1.70 o
  -3   2   7        1.89        1.36      0.63 o
  -2   2   7       11.53       14.22      0.80 o
  -1   2   7      123.75      130.34      1.94 o
   0   2   7       20.34       19.52      0.78 o
   1   2   7      248.72      220.52      2.46 o
   2   2   7       87.71       92.87      1.54 o
   3   2   7        0.63        0.69      0.45 o
   4   2   7        6.89        8.05      0.53 o
  -5   3   7        3.77        2.86      1.64 o
  -4   3   7        0.39        0.24      0.96 o
  -3   3   7      279.76      282.23      5.10 o
  -2   3   7       72.28       75.44      1.71 o
  -1   3   7       56.62       50.38      1.12 o
   0   3   7        2.63        1.55      0.34 o
   1   3   7        0.07       -0.30      0.30 o
   2   3   7       10.39       11.33      1.01 o
   3   3   7       31.83       30.65      0.91 o
   4   3   7       16.04       18.56      1.89 o
   5   3   7       24.32       28.14      1.29 o
   6   3   7        2.51        3.63      1.34 o
  -4   4   7        0.12       -0.09      1.06 o
  -3   4   7       26.65       33.28      1.91 o
  -2   4   7        7.79        6.58      0.91 o
  -1   4   7       51.18       47.93      1.57 o
   0   4   7       31.83       34.82      1.04 o
   1   4   7        6.28        5.28      0.59 o
   2   4   7        0.21        0.47      0.45 o
   3   4   7       64.48       61.83      2.30 o
   4   4   7       11.72       13.30      1.16 o
   5   4   7        0.11       -1.40      1.40 o
  -4   5   7        0.06        1.17      2.06 o
  -3   5   7        5.09        3.88      1.31 o
  -2   5   7       16.25       14.48      2.20 o
  -1   5   7       23.28       23.20      1.50 o
   0   5   7        0.32       -0.63      0.63 o
   1   5   7        2.34        1.33      1.53 o
   2   5   7        0.00       -0.84      0.84 o
   3   5   7        2.98        4.33      1.09 o
   4   5   7        1.36        0.39      1.02 o
   5   5   7        0.13       -0.15      1.03 o
  -3   6   7        0.01        1.79      2.16 o
  -2   6   7        1.22       -0.16      0.94 o
  -1   6   7       26.27       23.32      2.61 o
   0   6   7       15.18       17.79      2.60 o
   1   6   7       27.99       26.91      1.67 o
   2   6   7       11.47       17.04      4.35 o
   3   6   7        0.38        2.56      1.26 o
   4   6   7        8.36        7.99      2.33 o
  -1   7   7        0.14       -0.91      0.91 o
   0   7   7        0.66        0.31      0.89 o
   1   7   7        3.69        2.69      3.20 o
   2   7   7       19.99       17.77      2.27 o
   3   7   7        0.13       -0.11      1.73 o
  -2  -6   8        7.06        7.19      2.61 o
  -1  -6   8        9.52       11.38      2.16 o
   0  -6   8        0.99       -0.27      1.45 o
   1  -6   8       18.54       17.04      3.58 o
   2  -6   8        0.84       -1.06      2.30 o
  -4  -5   8        2.90        2.36      2.12 o
  -3  -5   8        1.90        3.44      2.07 o
  -2  -5   8       18.38       15.36      1.82 o
  -1  -5   8        0.28        1.40      1.13 o
   0  -5   8        4.94        6.61      1.59 o
   1  -5   8        1.37        1.67      1.10 o
   2  -5   8        1.27       -0.36      1.25 o
   3  -5   8        5.34        5.74      1.74 o
  -4  -4   8       34.50       32.65      3.65 o
  -3  -4   8        3.90        7.35      1.47 o
  -2  -4   8        1.47        0.81      0.98 o
  -1  -4   8       31.40       27.79      1.81 o
   0  -4   8        5.35        8.96      1.24 o
   1  -4   8      113.48      103.49      3.18 o
   2  -4   8       12.50       11.98      1.29 o
   3  -4   8        0.37        1.17      1.17 o
   4  -4   8        0.13       -0.37      1.30 o
  -5  -3   8        0.03       -1.37      1.37 o
  -4  -3   8       66.40       60.45      3.24 o
  -3  -3   8       35.51       35.48      1.60 o
  -2  -3   8        0.28        0.05      0.60 o
  -1  -3   8       33.41       25.79      1.03 o
   0  -3   8       12.35       15.23      0.86 o
   1  -3   8       43.17       43.84      1.38 o
   2  -3   8        0.70        0.53      0.68 o
   3  -3   8       38.13       38.97      1.56 o
   4  -3   8        6.40        7.97      1.22 o
   5  -3   8        0.00       -0.31      1.54 o
  -5  -2   8        0.11       -1.07      2.13 o
  -4  -2   8       20.59       17.12      1.96 o
  -3  -2   8      262.64      259.16      4.10 o
  -2  -2   8       10.47        8.54      0.80 o
  -1  -2   8        0.81        0.54      0.52 o
   0  -2   8       99.61       94.26      1.50 o
   1  -2   8       51.39       45.84      1.00 o
   2  -2   8       64.55       62.32      1.19 o
   3  -2   8        4.71        5.64      0.87 o
   4  -2   8        0.03       -0.51      0.73 o
   5  -2   8        8.89       10.52      1.39 o
  -5  -1   8       23.44       27.55      2.34 o
  -4  -1   8        6.68        5.76      1.31 o
  -3  -1   8       78.59       79.85      2.27 o
  -2  -1   8        2.69        2.11      0.57 o
  -1  -1   8      218.24      195.33      2.45 o
   0  -1   8      100.46       90.87      1.54 o
   1  -1   8      226.55      213.34      2.53 o
   2  -1   8        0.82        0.59      0.29 o
   3  -1   8      323.85      309.84      3.78 o
   4  -1   8        1.10        1.40      0.78 o
   5  -1   8        1.09        1.37      0.80 o
   6  -1   8        4.68        6.83      2.22 o
  -5   0   8        2.18        4.34      1.55 o
  -4   0   8       10.43        7.39      1.52 o
  -3   0   8       12.65       12.74      1.10 o
  -2   0   8      112.07      115.57      2.47 o
  -1   0   8       47.96       42.17      0.97 o
   0   0   8       50.76       48.24      0.95 o
   1   0   8      147.45      159.40      1.82 o
   2   0   8       27.81       29.53      0.60 o
   3   0   8        0.25        0.09      0.35 o
   4   0   8        2.63        2.19      0.47 o
  -5   1   8       13.35       11.52      1.37 o
  -4   1   8       21.74       24.03      1.43 o
  -3   1   8        3.51        3.60      0.83 o
  -2   1   8       23.27       28.68      1.45 o
  -1   1   8      234.33      229.57      2.94 o
   0   1   8       24.74       29.02      0.89 o
   1   1   8      816.74      821.15      8.67 o
   2   1   8      161.62      154.92      2.02 o
   3   1   8        2.45        2.43      0.44 o
   4   1   8        0.00       -0.13      0.62 o
  -5   2   8        0.09       -0.10      1.52 o
  -4   2   8        6.92        6.66      1.07 o
  -3   2   8        1.20        0.67      0.64 o
  -2   2   8        1.42        1.97      0.58 o
  -1   2   8        5.56        6.95      0.58 o
   0   2   8        0.29        0.40      0.36 o
   1   2   8      173.01      166.23      2.15 o
   2   2   8       32.84       35.61      0.92 o
   3   2   8       14.64       16.99      0.77 o
   4   2   8       32.86       34.67      1.02 o
  -5   3   8        0.00       -1.65      1.65 o
  -4   3   8       38.23       34.95      2.62 o
  -3   3   8       12.82       17.29      1.21 o
  -2   3   8       44.36       51.27      1.57 o
  -1   3   8        8.97        7.90      0.72 o
   0   3   8       32.47       42.79      1.07 o
   1   3   8        0.21        0.68      0.31 o
   2   3   8      132.32      116.46      3.53 o
   3   3   8        1.51        2.82      0.73 o
   4   3   8        0.02       -0.09      0.70 o
   5   3   8        0.98        1.36      0.75 o
   6   3   8        0.93       -0.30      1.20 o
  -4   4   8        0.59        0.55      1.10 o
  -3   4   8       53.85       55.01      2.69 o
  -2   4   8        4.40        8.44      1.37 o
  -1   4   8        7.07        9.59      0.80 o
   0   4   8       30.72       38.35      1.10 o
   1   4   8        1.34        1.09      0.47 o
   2   4   8        0.60       -0.17      0.56 o
   3   4   8      136.22      130.82      3.53 o
   4   4   8       12.95       16.16      1.72 o
   5   4   8        0.23        0.26      0.89 o
  -4   5   8        2.60        2.13      2.18 o
  -3   5   8        2.72        2.35      1.28 o
  -2   5   8       13.24       13.17      1.34 o
  -1   5   8        0.12        0.37      0.74 o
   0   5   8        6.08        4.37      0.85 o
   1   5   8        5.94        1.78      0.82 o
   2   5   8        2.03        1.67      1.32 o
   3   5   8       19.01       20.57      1.88 o
   4   5   8        0.08       -1.21      1.33 o
   5   5   8        2.50        1.28      1.45 o
  -3   6   8        0.27        2.33      2.45 o
  -2   6   8       13.69       12.29      1.48 o
  -1   6   8        2.70        2.77      0.99 o
   0   6   8        4.77        3.98      0.91 o
   1   6   8        8.53       10.59      1.13 o
   2   6   8       19.48       21.63      3.34 o
   3   6   8        0.16       -0.63      1.89 o
   4   6   8        0.29        0.02      1.76 o
  -1   7   8        3.23        2.32      1.08 o
   0   7   8        1.47        1.59      1.02 o
   1   7   8       12.73       10.22      1.42 o
   2   7   8        1.99        5.86      2.68 o
  -2  -6   9        0.52        1.52      2.30 o
  -1  -6   9        7.30       12.04      2.26 o
   0  -6   9       20.00       27.79      4.14 o
   1  -6   9        2.12        4.44      2.81 o
  -3  -5   9        7.51        7.75      2.53 o
  -2  -5   9        2.30        1.33      2.54 o
  -1  -5   9        2.14        2.65      1.48 o
   0  -5   9        3.58        2.75      1.47 o
   1  -5   9        5.88        9.63      1.75 o
   2  -5   9        4.18        3.93      2.20 o
   3  -5   9        3.39        4.31      2.52 o
  -4  -4   9        2.13        0.82      2.00 o
  -3  -4   9        1.71        4.64      2.09 o
  -2  -4   9       20.33       16.96      1.58 o
  -1  -4   9        5.98        6.24      1.22 o
   0  -4   9        0.88        3.16      1.02 o
   1  -4   9      162.90      165.32      3.30 o
   2  -4   9        7.53        6.05      1.33 o
   3  -4   9        1.58        2.52      1.77 o
   4  -4   9        0.24       -0.75      1.30 o
  -5  -3   9       10.98        9.99      2.65 o
  -4  -3   9       45.01       40.23      3.81 o
  -3  -3   9       14.92       16.18      1.38 o
  -2  -3   9        1.62        0.92      0.81 o
  -1  -3   9        9.77       10.41      1.01 o
   0  -3   9        4.95        5.31      0.73 o
   1  -3   9        0.51        0.32      0.75 o
   2  -3   9       79.17       77.21      2.11 o
   3  -3   9        5.80        5.46      0.97 o
   4  -3   9        2.18        1.33      1.12 o
   5  -3   9        1.01        3.17      2.86 o
  -5  -2   9        0.09       -0.42      1.53 o
  -4  -2   9       60.76       55.38      3.00 o
  -3  -2   9        1.48        2.22      0.78 o
  -2  -2   9        0.00        0.41      0.81 o
  -1  -2   9       23.82       27.57      0.92 o
   0  -2   9       85.54       88.14      1.63 o
   1  -2   9        0.00       -0.07      0.48 o
   2  -2   9       99.25       94.21      1.75 o
   3  -2   9       11.71       10.76      1.14 o
   4  -2   9        0.36        0.20      0.74 o
   5  -2   9        0.04        0.41      1.19 o
  -5  -1   9        3.54        9.11      2.69 o
  -4  -1   9       11.61       14.42      1.79 o
  -3  -1   9        5.46        5.17      1.00 o
  -2  -1   9       18.35       18.50      0.99 o
  -1  -1   9       59.99       46.94      1.13 o
   0  -1   9      302.16      270.15      3.38 o
   1  -1   9       12.08       11.45      0.60 o
   2  -1   9       28.45       34.82      0.88 o
   3  -1   9       12.37       14.67      0.77 o
   4  -1   9        0.63       -0.29      0.64 o
   5  -1   9        9.58        9.72      1.17 o
  -5   0   9        1.42        2.80      1.55 o
  -4   0   9        5.79        6.18      1.91 o
  -3   0   9       58.17       56.58      2.58 o
  -2   0   9        0.14        1.59      0.58 o
  -1   0   9        0.68        0.98      0.49 o
   0   0   9       29.29       22.92      0.93 o
   1   0   9       16.75       22.38      0.78 o
   2   0   9       39.03       41.15      0.79 o
   3   0   9        3.32        2.27      0.47 o
   4   0   9        0.26        0.36      0.57 o
   5   0   9       17.64       18.61      2.13 o
  -5   1   9       12.24       11.05      1.43 o
  -4   1   9        0.03        0.34      0.78 o
  -3   1   9        0.03       -0.35      0.78 o
  -2   1   9       23.52       29.66      1.45 o
  -1   1   9        4.60        7.95      0.74 o
   0   1   9        0.02        0.32      0.48 o
   1   1   9       80.99       71.47      1.58 o
   2   1   9      161.31      160.65      2.15 o
   3   1   9        2.46        1.73      0.51 o
   4   1   9        0.34        0.33      0.48 o
  -5   2   9        4.32        7.02      1.79 o
  -4   2   9       12.10       14.26      2.09 o
  -3   2   9        0.01       -0.10      0.51 o
  -2   2   9       32.34       29.40      1.17 o
  -1   2   9        5.55        6.78      0.65 o
   0   2   9        3.80        5.40      0.54 o
   1   2   9       69.07       74.76      1.20 o
   2   2   9        7.60        7.98      0.58 o
   3   2   9       15.24       16.04      0.81 o
   4   2   9        0.02       -0.68      0.68 o
  -5   3   9        0.00       -1.27      1.93 o
  -4   3   9        0.60        0.75      0.98 o
  -3   3   9        1.21        1.90      0.80 o
  -2   3   9        3.31        2.49      0.69 o
  -1   3   9        0.17       -0.31      0.61 o
   0   3   9       30.25       27.48      1.04 o
   1   3   9        3.93        5.28      0.49 o
   2   3   9       11.08       12.53      0.79 o
   3   3   9        0.12        2.89      0.84 o
   4   3   9        0.57       -0.38      0.72 o
   5   3   9        3.89        5.09      1.20 o
  -4   4   9        1.07       -0.01      1.76 o
  -3   4   9        1.40        3.23      1.18 o
  -2   4   9        1.21        1.90      0.97 o
  -1   4   9        2.47        0.16      0.67 o
   0   4   9       15.22       17.73      0.83 o
   1   4   9        1.87        0.88      0.43 o
   2   4   9       49.27       48.77      1.30 o
   3   4   9        1.00        2.21      1.00 o
   4   4   9        1.13        1.94      0.92 o
   5   4   9        2.71        3.03      0.93 o
  -4   5   9        0.59        2.43      2.15 o
  -3   5   9        2.08        4.18      1.33 o
  -2   5   9        3.50        6.39      1.39 o
  -1   5   9        1.51        2.37      0.87 o
   0   5   9        0.58       -0.15      0.61 o
   1   5   9        6.41        6.88      0.83 o
   2   5   9        5.38        6.57      1.34 o
   3   5   9       30.92       32.42      1.75 o
   4   5   9        1.40        0.97      1.03 o
   5   5   9        2.65        1.71      1.11 o
  -3   6   9        5.56        3.67      2.50 o
  -2   6   9        0.00        0.24      0.99 o
  -1   6   9        0.55       -0.43      0.81 o
   0   6   9        0.37       -0.74      0.74 o
   1   6   9        3.10        1.12      0.93 o
   2   6   9       14.13       14.34      2.42 o
   3   6   9        0.04       -1.64      1.64 o
   4   6   9        0.66       -0.28      2.92 o
  -1   7   9        1.29        1.27      1.15 o
   0   7   9        0.09       -0.81      1.02 o
   1   7   9        2.88        5.18      1.81 o
   2   7   9        0.01        2.11      2.28 o
  -1  -6  10        2.03       -0.33      1.72 o
   0  -6  10        2.61        6.99      3.14 o
  -3  -5  10        7.14        4.17      2.50 o
  -2  -5  10        7.79        8.67      1.97 o
  -1  -5  10        0.43        0.61      1.75 o
   0  -5  10        3.45        4.77      1.70 o
   1  -5  10        5.60        5.69      1.61 o
   2  -5  10        7.03        7.99      1.87 o
  -4  -4  10       31.29       32.69      3.89 o
  -3  -4  10        0.65        1.33      1.88 o
  -2  -4  10        0.23       -0.51      0.95 o
  -1  -4  10        4.45        5.31      1.30 o
   0  -4  10        0.17        0.29      1.17 o
   1  -4  10       28.04       25.79      3.45 o
   2  -4  10        0.41        0.52      1.10 o
   3  -4  10        0.01        1.99      1.26 o
   4  -4  10       16.35       17.47      3.04 o
  -5  -3  10        1.02        3.40      2.14 o
  -4  -3  10        6.62       10.76      2.54 o
  -3  -3  10        5.33        4.88      1.43 o
  -2  -3  10        3.04        3.19      1.02 o
  -1  -3  10       31.41       26.40      1.89 o
   0  -3  10       30.97       25.95      1.20 o
   1  -3  10       22.11       20.03      1.40 o
   2  -3  10        3.02        3.85      0.96 o
   3  -3  10        0.39        0.16      1.01 o
   4  -3  10        0.13       -1.11      1.11 o
  -5  -2  10        0.14       -0.61      1.87 o
  -4  -2  10       18.49       17.38      2.08 o
  -3  -2  10        7.37        7.68      1.30 o
  -2  -2  10       24.45       23.19      1.32 o
  -1  -2  10        7.43        7.22      0.67 o
   0  -2  10        3.30        4.16      0.72 o
   1  -2  10       14.10       16.01      0.99 o
   2  -2  10      109.88      106.43      2.12 o
   3  -2  10        8.94       10.81      1.01 o
   4  -2  10        3.58        2.24      1.00 o
   5  -2  10        0.47        0.23      1.25 o
  -5  -1  10        1.78        1.01      1.56 o
  -4  -1  10        1.16        1.80      1.35 o
  -3  -1  10       16.01       15.43      1.46 o
  -2  -1  10       59.15       65.65      2.28 o
  -1  -1  10       42.14       37.78      1.07 o
   0  -1  10        9.44        9.75      0.66 o
   1  -1  10        1.83        1.06      0.49 o
   2  -1  10        7.73        6.12      0.50 o
   3  -1  10        2.18        2.39      0.71 o
   4  -1  10        1.48        0.73      0.74 o
   5  -1  10       10.73       10.08      1.30 o
  -5   0  10        0.07       -1.42      1.42 o
  -4   0  10        1.04        1.49      1.72 o
  -3   0  10       21.63       23.21      1.76 o
  -2   0  10        6.23        4.27      1.04 o
  -1   0  10        0.02       -0.20      0.50 o
   0   0  10       34.39       38.99      1.08 o
   1   0  10       89.29       87.17      1.40 o
   2   0  10       91.52       98.17      1.35 o
   3   0  10        0.54        0.26      0.36 o
   4   0  10        0.83       -0.19      0.86 o
   5   0  10        4.97        5.66      1.37 o
  -5   1  10        0.53        2.26      1.58 o
  -4   1  10        9.72        8.73      1.46 o
  -3   1  10       23.55       23.62      1.45 o
  -2   1  10       27.16       29.71      1.18 o
  -1   1  10       36.91       31.01      1.05 o
   0   1  10       23.10       23.87      0.97 o
   1   1  10       23.22       20.22      0.72 o
   2   1  10       12.70       10.86      0.62 o
   3   1  10       20.05       19.62      0.96 o
   4   1  10       56.12       57.04      2.12 o
  -5   2  10        5.54        2.66      2.20 o
  -4   2  10       12.37       12.32      1.35 o
  -3   2  10        0.68        0.11      0.67 o
  -2   2  10       12.57       12.27      0.77 o
  -1   2  10       39.42       42.67      1.15 o
   0   2  10        1.92        1.93      0.45 o
   1   2  10       52.90       49.41      0.98 o
   2   2  10       29.73       29.62      1.08 o
   3   2  10       19.98       19.96      1.04 o
   4   2  10        0.18       -0.27      0.85 o
   5   2  10        1.29        1.32      1.10 o
  -5   3  10        0.00       -0.81      1.90 o
  -4   3  10       37.03       30.89      2.25 o
  -3   3  10        0.17        1.38      1.03 o
  -2   3  10        4.90        4.62      0.82 o
  -1   3  10        2.36        4.84      0.67 o
   0   3  10       28.05       28.87      1.09 o
   1   3  10        5.76        6.19      0.71 o
   2   3  10       21.53       24.08      1.03 o
   3   3  10        1.72        1.92      0.86 o
   4   3  10       16.99       17.81      1.17 o
   5   3  10        1.05        1.45      1.24 o
  -4   4  10        0.47        3.64      2.15 o
  -3   4  10        7.90        9.06      1.46 o
  -2   4  10       51.23       47.26      2.00 o
  -1   4  10        1.38        1.63      0.73 o
   0   4  10        1.38       -0.44      1.21 o
   1   4  10        5.70        7.42      0.87 o
   2   4  10        4.28        4.59      1.10 o
   3   4  10        1.11        1.91      0.97 o
   4   4  10        0.75       -0.53      0.84 o
   5   4  10        0.30        1.02      0.89 o
  -3   5  10        0.49       -0.93      1.01 o
  -2   5  10        1.18        0.39      0.88 o
  -1   5  10        0.14        1.74      1.23 o
   0   5  10        0.34        0.37      0.70 o
   1   5  10        6.09        4.25      0.77 o
   2   5  10       19.99       22.50      1.79 o
   3   5  10        0.02        0.51      1.09 o
   4   5  10        0.92        1.65      1.17 o
  -2   6  10       11.75       13.35      1.53 o
  -1   6  10        3.60        2.86      1.04 o
   0   6  10       15.62       13.02      1.25 o
   1   6  10        0.14        0.70      0.86 o
   2   6  10        0.77        2.37      1.44 o
   3   6  10        0.60        1.69      1.31 o
   4   6  10        1.36        2.50      1.71 o
  -1   7  10        1.60        4.10      1.84 o
   0   7  10        1.24       -1.12      1.12 o
   1   7  10        0.17        0.17      2.15 o
   2   7  10        2.55        2.48      2.28 o
  -3  -5  11        0.08        0.91      2.14 o
  -2  -5  11        0.66        3.05      2.15 o
  -1  -5  11        1.50        2.79      1.55 o
   0  -5  11        7.33        7.59      2.49 o
   1  -5  11        8.27       12.87      3.18 o
   2  -5  11        2.03        2.87      2.48 o
  -4  -4  11        7.72        9.35      2.80 o
  -3  -4  11        0.88       -0.50      1.82 o
  -2  -4  11        5.98        6.36      1.32 o
  -1  -4  11        2.98        4.30      1.17 o
   0  -4  11        0.41       -0.21      1.01 o
   1  -4  11        5.46        7.25      2.49 o
   2  -4  11        1.47        0.92      2.04 o
   3  -4  11        0.01       -0.67      1.40 o
  -4  -3  11       43.38       41.63      4.11 o
  -3  -3  11        2.59        2.92      2.01 o
  -2  -3  11        0.60        0.37      1.15 o
  -1  -3  11       15.60       15.59      1.47 o
   0  -3  11        1.74        1.61      1.30 o
   1  -3  11       28.46       28.09      1.62 o
   2  -3  11       93.25       87.45      2.54 o
   3  -3  11        1.23        0.19      1.09 o
   4  -3  11        0.91        1.81      1.74 o
  -5  -2  11        1.55        2.24      2.12 o
  -4  -2  11       17.39       16.41      2.83 o
  -3  -2  11        0.62       -0.11      1.17 o
  -2  -2  11       29.54       26.17      1.59 o
  -1  -2  11       20.48       17.03      1.48 o
   0  -2  11       66.72       65.30      1.58 o
   1  -2  11        0.05       -0.50      0.68 o
   2  -2  11        0.22        0.42      0.79 o
   3  -2  11        1.23       -0.26      0.76 o
   4  -2  11        0.48       -0.30      1.21 o
   5  -2  11        0.02       -1.23      1.23 o
  -5  -1  11        0.41        2.59      2.17 o
  -4  -1  11        0.27       -0.01      1.68 o
  -3  -1  11       65.78       68.87      2.60 o
  -2  -1  11      122.47      112.10      2.13 o
  -1  -1  11        4.04        2.81      0.63 o
   0  -1  11      109.60      106.70      1.84 o
   1  -1  11       16.44       14.08      0.77 o
   2  -1  11       23.87       22.75      1.05 o
   3  -1  11        1.26        0.30      0.71 o
   4  -1  11        9.51       10.41      1.16 o
   5  -1  11        1.54        4.24      1.21 o
  -5   0  11        0.29       -0.31      1.95 o
  -4   0  11        0.10        1.06      1.34 o
  -3   0  11        0.42        0.49      1.93 o
  -2   0  11        0.39        0.34      0.69 o
  -1   0  11        1.81        1.51      0.61 o
   0   0  11       54.78       55.53      1.80 o
   1   0  11       13.70       13.94      0.65 o
   2   0  11        8.23        8.75      0.52 o
   3   0  11        2.07        0.60      0.82 o
   4   0  11        1.94        2.94      1.44 o
   5   0  11        7.02        6.07      1.06 o
  -5   1  11       10.58       11.51      2.69 o
  -4   1  11       22.43       22.72      1.66 o
  -3   1  11        0.24        1.43      0.97 o
  -2   1  11       41.13       41.81      1.34 o
  -1   1  11       36.19       37.73      1.19 o
   0   1  11       72.51       77.79      1.70 o
   1   1  11        0.00       -0.47      0.47 o
   2   1  11       17.51       21.38      1.00 o
   3   1  11        0.36        0.78      0.80 o
   4   1  11       12.22       12.56      1.11 o
   5   1  11        0.43       -0.82      1.25 o
  -5   2  11        1.45       -1.03      1.81 o
  -4   2  11       15.19       12.67      3.45 o
  -3   2  11       16.41       18.66      1.27 o
  -2   2  11        0.32        0.21      0.53 o
  -1   2  11       25.94       21.18      0.89 o
   0   2  11        9.74        8.60      0.63 o
   1   2  11        0.00        1.46      0.40 o
   2   2  11      116.53      106.99      2.20 o
   3   2  11       49.64       51.67      1.70 o
   4   2  11        7.87        9.62      0.94 o
   5   2  11        0.08       -0.13      1.16 o
  -4   3  11        1.08        0.14      1.04 o
  -3   3  11       16.54       14.90      3.22 o
  -2   3  11        5.28        7.53      1.00 o
  -1   3  11       11.94       14.70      0.97 o
   0   3  11       29.96       24.95      1.06 o
   1   3  11       51.88       47.65      1.22 o
   2   3  11       47.45       45.33      1.88 o
   3   3  11        1.92        0.52      0.83 o
   4   3  11        0.38        0.00      0.85 o
   5   3  11        0.01        0.18      0.84 o
  -4   4  11        1.64        4.11      2.17 o
  -3   4  11        7.34        4.24      1.36 o
  -2   4  11       65.45       73.75      3.61 o
  -1   4  11       13.39       10.56      1.11 o
   0   4  11        0.29       -0.36      0.52 o
   1   4  11       13.05       15.61      0.87 o
   2   4  11       53.57       49.89      2.41 o
   3   4  11        0.27        0.15      0.91 o
   4   4  11        4.04        4.01      1.02 o
   5   4  11        0.46        1.49      0.94 o
  -3   5  11        0.30       -0.74      1.09 o
  -2   5  11        0.99        1.18      0.94 o
  -1   5  11        4.84        5.71      1.12 o
   0   5  11       24.97       17.21      1.32 o
   1   5  11        1.40        3.03      0.72 o
   2   5  11        0.54        0.64      1.09 o
   3   5  11        2.04       -0.21      1.12 o
   4   5  11        4.92        3.94      1.22 o
  -2   6  11        1.35        0.90      1.77 o
  -1   6  11       11.54        8.20      1.25 o
   0   6  11        9.25        8.22      1.09 o
   1   6  11        0.58        1.43      1.48 o
   2   6  11        0.68        1.18      1.41 o
   3   6  11        0.01        1.72      1.32 o
   0   7  11        2.34       -0.55      2.10 o
   1   7  11        4.57        3.98      2.54 o
  -2  -5  12        0.29        1.32      2.14 o
  -1  -5  12        0.00       -1.27      2.04 o
   0  -5  12        2.54        0.87      2.60 o
   1  -5  12        9.02       10.09      3.15 o
  -3  -4  12        0.70        0.48      1.98 o
  -2  -4  12        0.88        1.03      1.16 o
  -1  -4  12        8.62        7.86      1.41 o
   0  -4  12       14.57       15.08      2.22 o
   1  -4  12        0.31        1.23      2.20 o
   2  -4  12        6.74        4.76      2.10 o
   3  -4  12        1.60        2.13      1.59 o
  -4  -3  12        1.11        2.42      2.20 o
  -3  -3  12        2.52        3.77      2.07 o
  -2  -3  12        1.01       -0.72      0.98 o
  -1  -3  12        0.77        2.56      1.35 o
   0  -3  12       15.03       13.30      1.41 o
   1  -3  12      133.23      134.59      3.61 o
   2  -3  12       21.87       22.22      1.79 o
   3  -3  12        0.19        1.07      1.47 o
   4  -3  12        0.20       -1.65      1.65 o
  -4  -2  12        0.00       -1.43      1.75 o
  -3  -2  12        6.07        4.37      1.48 o
  -2  -2  12       57.97       54.12      2.17 o
  -1  -2  12        0.17        0.58      0.80 o
   0  -2  12        7.92        8.89      1.08 o
   1  -2  12        3.29        4.86      0.94 o
   2  -2  12       21.26       20.71      1.57 o
   3  -2  12        0.62       -1.25      1.25 o
   4  -2  12        0.00        0.76      1.32 o
  -5  -1  12        0.00       -1.74      1.74 o
  -4  -1  12        0.13       -0.10      1.84 o
  -3  -1  12       48.56       58.52      6.94 o
  -2  -1  12       46.50       51.39      1.71 o
  -1  -1  12       69.47       66.14      1.52 o
   0  -1  12        5.96        5.53      0.74 o
   1  -1  12        0.32       -0.46      0.52 o
   2  -1  12        0.00       -0.61      0.82 o
   3  -1  12        7.36        6.49      0.89 o
   4  -1  12        5.32        5.87      1.31 o
   5  -1  12        1.70        1.23      1.23 o
  -5   0  12        1.43        3.94      2.22 o
  -4   0  12        4.84        3.45      2.04 o
  -3   0  12       25.36       24.82      2.80 o
  -2   0  12        0.29        0.11      0.76 o
  -1   0  12        2.44        1.94      0.92 o
   0   0  12       45.81       44.41      1.27 o
   1   0  12       13.04       17.23      0.97 o
   2   0  12       22.35       21.88      0.81 o
   3   0  12       31.72       31.88      1.77 o
   4   0  12        7.08        9.02      1.25 o
   5   0  12        0.12       -0.19      1.04 o
  -5   1  12        0.10        1.13      2.01 o
  -4   1  12       16.07       17.93      1.83 o
  -3   1  12        0.38       -0.50      1.03 o
  -2   1  12        5.38        7.81      1.10 o
  -1   1  12       20.84       22.29      1.06 o
   0   1  12       56.73       60.69      1.67 o
   1   1  12       14.55       16.22      1.04 o
   2   1  12        8.65        9.30      1.01 o
   3   1  12        2.84        2.96      0.87 o
   4   1  12        0.04        0.41      0.95 o
   5   1  12        0.20        0.17      0.88 o
  -4   2  12        1.75       -0.95      0.95 o
  -3   2  12        0.06        0.67      0.77 o
  -2   2  12        0.38       -0.46      0.53 o
  -1   2  12        7.66        7.50      0.70 o
   0   2  12        4.40        4.73      0.62 o
   1   2  12       95.48       92.84      1.72 o
   2   2  12      166.25      173.69      3.45 o
   3   2  12        0.02        1.19      0.82 o
   4   2  12        0.07       -1.26      1.26 o
   5   2  12        1.17       -0.82      0.82 o
  -4   3  12        0.08        0.60      1.89 o
  -3   3  12        1.20        1.95      0.94 o
  -2   3  12       18.08       20.75      2.28 o
  -1   3  12        1.30        2.45      0.72 o
   0   3  12       13.61       11.86      1.46 o
   1   3  12        2.94        4.91      0.62 o
   2   3  12       25.76       24.36      1.47 o
   3   3  12        0.01       -0.14      0.84 o
   4   3  12        0.13       -0.83      0.83 o
   5   3  12        0.00        0.37      0.91 o
  -4   4  12        0.59        1.85      2.06 o
  -3   4  12        6.49        5.90      1.38 o
  -2   4  12       12.47       16.97      1.42 o
  -1   4  12        6.98        6.48      2.10 o
   0   4  12        0.24       -0.08      0.59 o
   1   4  12        2.02        0.33      0.48 o
   2   4  12        1.18        1.68      1.01 o
   3   4  12        5.56        3.85      1.08 o
   4   4  12        7.10        6.57      1.13 o
   5   4  12        1.48        0.75      1.03 o
  -3   5  12        6.23       13.07      3.09 o
  -2   5  12        0.05       -0.81      0.81 o
  -1   5  12        0.21        0.17      0.78 o
   0   5  12        0.08        0.30      0.72 o
   1   5  12        0.86        0.47      1.26 o
   2   5  12        0.62       -1.01      1.01 o
   3   5  12        4.95        4.90      1.29 o
   4   5  12        5.34        5.62      2.46 o
  -2   6  12        0.82        1.10      1.38 o
  -1   6  12        5.53        4.81      1.18 o
   0   6  12        0.03       -0.56      0.80 o
   1   6  12        2.47        1.37      1.47 o
   2   6  12        0.03        2.33      1.49 o
   3   6  12        5.94        6.84      1.83 o
  -1  -5  13        0.00        0.42      1.82 o
   0  -5  13        9.51       10.27      3.25 o
   1  -5  13        1.67        2.32      2.81 o
  -3  -4  13        0.01       -1.73      1.94 o
  -2  -4  13        0.48        0.92      1.56 o
  -1  -4  13        0.23        0.39      1.43 o
   0  -4  13       28.60       27.34      2.56 o
   1  -4  13        8.46        7.81      2.75 o
   2  -4  13        6.83        6.69      2.54 o
  -4  -3  13        0.10       -0.56      2.13 o
  -3  -3  13        0.52        0.48      1.81 o
  -2  -3  13        5.45        5.85      1.24 o
  -1  -3  13        5.80        5.89      1.25 o
   0  -3  13        0.59        1.71      1.06 o
   1  -3  13       30.92       32.23      3.63 o
   2  -3  13       14.61       14.68      5.78 o
   3  -3  13        0.47        0.55      1.75 o
  -4  -2  13        0.01        2.17      2.07 o
  -3  -2  13        0.06       -0.69      1.57 o
  -2  -2  13       41.13       41.16      2.90 o
  -1  -2  13       22.76       24.01      2.27 o
   0  -2  13        2.43        1.90      1.43 o
   1  -2  13       79.45       79.66      2.68 o
   2  -2  13        0.06        0.78      1.16 o
   3  -2  13        0.17       -1.27      1.38 o
   4  -2  13        0.15       -0.95      1.52 o
  -4  -1  13        0.65        1.21      2.03 o
  -3  -1  13        7.92        8.71      1.63 o
  -2  -1  13       11.96       15.01      1.17 o
  -1  -1  13        3.32        5.51      0.93 o
   0  -1  13       29.82       29.04      1.95 o
   1  -1  13       15.20       13.68      0.93 o
   2  -1  13        5.12        5.19      1.11 o
   3  -1  13        0.53        0.78      1.22 o
   4  -1  13        8.93        6.11      1.40 o
   5  -1  13        0.80       -1.28      1.44 o
  -4   0  13        0.00       -0.14      1.78 o
  -3   0  13       16.12       18.08      1.99 o
  -2   0  13       10.39       11.29      1.62 o
  -1   0  13        1.93        1.35      0.89 o
   0   0  13        0.79        0.08      0.54 o
   1   0  13        3.87        3.49      1.15 o
   2   0  13        0.33        1.69      0.66 o
   3   0  13       13.73       12.33      1.45 o
   4   0  13        0.15       -1.11      1.11 o
   5   0  13        6.54        5.45      1.27 o
  -4   1  13        0.00        1.90      1.19 o
  -3   1  13        1.90        2.34      3.05 o
  -2   1  13        1.31        2.04      0.93 o
  -1   1  13        0.02        0.91      0.80 o
   0   1  13       17.62       18.22      1.09 o
   1   1  13        1.46        1.39      0.61 o
   2   1  13        0.04       -1.13      1.13 o
   3   1  13       54.43       51.04      1.73 o
   4   1  13        0.02       -1.01      1.01 o
   5   1  13        2.05        1.71      1.85 o
  -4   2  13        3.23        1.81      1.15 o
  -3   2  13        5.52        5.13      1.39 o
  -2   2  13        0.49        0.27      0.71 o
  -1   2  13        1.50        1.25      0.63 o
   0   2  13       22.21       21.42      0.99 o
   1   2  13        0.56        2.62      0.74 o
   2   2  13       19.99       19.73      1.36 o
   3   2  13        3.15        1.73      0.89 o
   4   2  13        2.58        3.32      0.92 o
   5   2  13        2.24        1.42      1.10 o
  -4   3  13        0.69        4.93      2.41 o
  -3   3  13        0.31        0.50      0.98 o
  -2   3  13        4.07        3.66      0.83 o
  -1   3  13        0.65        0.02      0.58 o
   0   3  13       17.75       20.50      1.14 o
   1   3  13      113.35      113.10      2.05 o
   2   3  13        0.76       -0.70      0.90 o
   3   3  13        3.18        4.07      1.00 o
   4   3  13        0.05       -0.84      0.84 o
   5   3  13        0.07        0.21      0.99 o
  -3   4  13        0.03        0.35      1.10 o
  -2   4  13        4.19        4.90      1.04 o
  -1   4  13       17.18       14.43      1.27 o
   0   4  13        0.10        0.25      0.61 o
   1   4  13        9.04       10.99      0.83 o
   2   4  13        0.20       -1.00      1.00 o
   3   4  13        1.41        1.11      0.98 o
   4   4  13        2.94        3.46      1.07 o
  -3   5  13        0.03       -1.11      2.20 o
  -2   5  13        0.24        0.17      0.92 o
  -1   5  13        0.66        0.92      0.90 o
   0   5  13        0.47        0.53      0.72 o
   1   5  13        0.00       -1.24      1.24 o
   2   5  13        5.83       10.19      1.52 o
   3   5  13        1.22        0.81      1.22 o
   4   5  13        4.61        4.49      1.33 o
  -1   6  13        0.02        0.17      1.00 o
   0   6  13        0.63       -0.66      1.44 o
   1   6  13        0.23       -0.99      1.39 o
   2   6  13        0.13        0.38      1.38 o
   3   6  13       11.39        9.61      2.53 o
  -2  -4  14        1.90        2.97      1.83 o
  -1  -4  14        2.94        4.73      1.76 o
   0  -4  14       21.35       17.48      3.55 o
   1  -4  14        0.25        0.48      2.38 o
   2  -4  14       10.15       13.55      3.17 o
  -3  -3  14        0.21        1.06      2.01 o
  -2  -3  14        0.08       -1.35      1.92 o
  -1  -3  14        0.04       -0.25      1.48 o
   0  -3  14       10.15        8.91      1.77 o
   1  -3  14        3.84        5.21      2.40 o
   2  -3  14        2.97        3.50      2.27 o
   3  -3  14        0.17       -0.46      3.32 o
  -4  -2  14        0.02       -1.54      1.95 o
  -3  -2  14        1.12        3.01      2.01 o
  -2  -2  14        4.54        3.88      1.32 o
  -1  -2  14        0.13        0.56      1.36 o
   0  -2  14        5.05        5.30      1.16 o
   1  -2  14       14.00       11.84      1.58 o
   2  -2  14        0.00       -0.44      2.07 o
   3  -2  14        0.50       -0.94      1.51 o
   4  -2  14        2.08        0.86      3.82 o
  -4  -1  14        5.81        4.59      2.35 o
  -3  -1  14        0.31        0.94      1.30 o
  -2  -1  14        0.01        0.07      0.83 o
  -1  -1  14       41.81       42.80      1.86 o
   0  -1  14        7.86        7.32      1.07 o
   1  -1  14        2.27        2.02      1.08 o
   2  -1  14        2.46        3.52      1.14 o
   3  -1  14        1.76        3.32      1.36 o
   4  -1  14        2.69        0.68      1.29 o
  -4   0  14        3.13        0.87      1.91 o
  -3   0  14        0.00        0.62      1.31 o
  -2   0  14       18.02       20.00      1.54 o
  -1   0  14        2.69        3.46      1.91 o
   0   0  14        4.99        4.37      1.19 o
   1   0  14        3.06        1.57      0.62 o
   2   0  14       19.72       22.04      1.65 o
   3   0  14        0.79       -0.50      1.16 o
   4   0  14        0.74       -0.20      1.15 o
   5   0  14        2.28        2.13      1.45 o
  -4   1  14        0.78        2.21      2.06 o
  -3   1  14        0.00       -0.45      2.32 o
  -2   1  14        1.67        1.92      0.97 o
  -1   1  14        0.45        0.63      1.21 o
   0   1  14       19.27       18.94      1.40 o
   1   1  14       10.78       14.20      0.92 o
   2   1  14       47.47       47.35      1.77 o
   3   1  14       11.38       10.78      1.41 o
   4   1  14        0.03       -0.67      1.06 o
   5   1  14        5.29        5.90      1.33 o
  -4   2  14        1.47       -1.44      1.89 o
  -3   2  14        2.76        0.64      0.83 o
  -2   2  14        0.25       -0.34      0.74 o
  -1   2  14        0.10       -0.13      0.56 o
   0   2  14        0.45        0.50      0.61 o
   1   2  14       14.42       12.00      1.56 o
   2   2  14        0.59        0.60      1.16 o
   3   2  14        0.01        0.64      1.49 o
   4   2  14        0.38        0.19      1.43 o
   5   2  14        2.13        1.42      1.13 o
  -4   3  14        0.69       -0.45      2.07 o
  -3   3  14        1.01        0.46      1.04 o
  -2   3  14        0.49        0.73      0.89 o
  -1   3  14        0.00        0.19      0.72 o
   0   3  14       10.67       10.34      1.03 o
   1   3  14        0.29        1.88      0.95 o
   2   3  14        0.15        1.89      1.02 o
   3   3  14        3.80        3.62      1.02 o
   4   3  14        0.02        0.82      1.56 o
  -3   4  14        2.14        0.89      1.19 o
  -2   4  14        7.15        7.12      1.17 o
  -1   4  14        8.26       10.44      1.58 o
   0   4  14        0.58        0.31      0.67 o
   1   4  14       14.23       12.66      1.59 o
   2   4  14        0.25       -1.06      1.06 o
   3   4  14        0.04       -0.23      1.04 o
   4   4  14        0.26       -0.60      1.67 o
  -2   5  14        0.61        0.21      0.97 o
  -1   5  14       18.14       16.66      1.50 o
   0   5  14        0.11        1.78      1.37 o
   1   5  14        3.08        4.43      1.60 o
   2   5  14        0.64        1.78      1.32 o
   3   5  14        0.03       -1.13      1.13 o
  -1   6  14        1.64        0.51      1.62 o
   0   6  14        1.35        2.90      1.76 o
   1   6  14        0.06        1.22      1.58 o
   2   6  14        3.87        5.71      1.77 o
  -1  -4  15        0.29        2.56      1.87 o
   0  -4  15        6.88        7.82      3.01 o
   1  -4  15        0.38       -1.59      2.55 o
  -3  -3  15        0.06        0.76      2.10 o
  -2  -3  15        8.26        9.16      2.01 o
  -1  -3  15        0.70       -0.43      1.46 o
   0  -3  15       35.69       39.49      4.28 o
   1  -3  15        0.83        2.57      2.36 o
   2  -3  15        0.00        2.13      2.23 o
   3  -3  15        1.27        4.62      2.60 o
  -3  -2  15        0.08        1.46      2.10 o
  -2  -2  15        0.20       -0.01      1.41 o
  -1  -2  15        2.74        1.04      1.06 o
   0  -2  15        1.68        3.49      1.13 o
   1  -2  15        4.27        6.26      2.41 o
   2  -2  15        3.81        6.95      1.94 o
   3  -2  15        0.35        1.26      1.66 o
  -4  -1  15        6.64       11.53      2.97 o
  -3  -1  15        0.54        0.53      1.86 o
  -2  -1  15       42.08       41.03      2.88 o
  -1  -1  15       10.01       10.90      2.26 o
   0  -1  15        0.86        0.76      0.93 o
   1  -1  15        0.05        0.14      1.15 o
   2  -1  15        0.29       -0.23      1.95 o
   3  -1  15        0.07        1.51      1.54 o
   4  -1  15        4.31        4.48      2.39 o
  -4   0  15        0.14        0.93      2.01 o
  -3   0  15        0.96       -0.42      1.74 o
  -2   0  15       28.27       28.79      2.43 o
  -1   0  15        2.96        4.12      1.11 o
   0   0  15        0.77        1.30      1.08 o
   1   0  15       48.79       50.75      2.30 o
   2   0  15        3.52        1.18      1.49 o
   3   0  15        0.11       -1.07      1.22 o
   4   0  15        0.51        4.34      1.37 o
  -4   1  15        2.25        1.14      2.20 o
  -3   1  15        4.72        3.43      2.23 o
  -2   1  15        1.25       -0.13      1.56 o
  -1   1  15       27.37       26.53      2.48 o
   0   1  15        1.12        1.89      1.78 o
   1   1  15        1.24        1.32      1.01 o
   2   1  15        7.05        9.04      1.13 o
   3   1  15        0.01       -1.13      1.13 o
   4   1  15        0.36        0.05      1.65 o
  -4   2  15        3.91        7.30      2.77 o
  -3   2  15        5.05        5.40      1.57 o
  -2   2  15        0.33        0.46      0.88 o
  -1   2  15        2.21        4.34      0.92 o
   0   2  15      119.67      124.18      2.82 o
   1   2  15        5.76        6.78      1.27 o
   2   2  15        0.33       -0.44      1.02 o
   3   2  15        4.01        3.81      1.04 o
   4   2  15        0.47        0.02      1.68 o
  -3   3  15        0.47       -0.19      1.04 o
  -2   3  15        2.58        1.59      0.90 o
  -1   3  15        0.14        0.75      0.75 o
   0   3  15        1.65        2.73      0.80 o
   1   3  15        1.21       -0.51      1.71 o
   2   3  15        1.53        2.38      1.67 o
   3   3  15        8.69        9.62      1.25 o
   4   3  15        0.67       -1.04      1.04 o
  -3   4  15        2.58        6.24      2.78 o
  -2   4  15       14.54       12.17      1.38 o
  -1   4  15        5.38        7.77      1.95 o
   0   4  15        0.02        0.47      1.23 o
   1   4  15        3.38        3.05      1.67 o
   2   4  15        0.89       -1.09      1.09 o
   3   4  15        0.49       -0.40      1.57 o
   4   4  15        0.32        1.10      1.21 o
  -2   5  15        6.79        5.56      1.28 o
  -1   5  15        7.24        5.72      1.20 o
   0   5  15        0.25        1.44      2.02 o
   1   5  15        5.17        3.28      1.65 o
   2   5  15        1.35        2.32      3.05 o
   3   5  15        0.06       -0.22      1.23 o
   0   6  15        0.08        1.37      2.21 o
   1   6  15        0.08       -1.54      2.07 o
  -2  -3  16        0.07        0.24      1.72 o
  -1  -3  16        0.74        0.02      1.52 o
   0  -3  16       10.58       19.51      3.62 o
   1  -3  16        0.06        1.06      2.35 o
   2  -3  16        1.32       -2.13      2.13 o
  -3  -2  16        3.18        2.06      2.27 o
  -2  -2  16        5.75        3.73      1.80 o
  -1  -2  16        2.15        0.58      1.15 o
   0  -2  16        0.59       -0.03      1.28 o
   1  -2  16        0.02       -1.60      1.91 o
   2  -2  16       14.80       14.92      3.01 o
   3  -2  16        0.53       -1.67      1.67 o
  -3  -1  16        1.08        0.16      1.97 o
  -2  -1  16       15.14       17.80      2.23 o
  -1  -1  16       24.96       30.66      2.41 o
   0  -1  16        0.02        0.68      1.08 o
   1  -1  16        2.56        7.23      2.26 o
   2  -1  16        4.11        5.62      1.86 o
   3  -1  16        0.88       -1.32      1.69 o
   4  -1  16        2.58        7.16      3.31 o
  -3   0  16        0.29       -1.75      1.75 o
  -2   0  16       10.34       10.26      3.42 o
  -1   0  16       10.11        8.98      1.76 o
   0   0  16       18.30       22.62      2.13 o
   1   0  16        1.20       -1.41      1.41 o
   2   0  16        0.04       -1.92      1.92 o
   3   0  16        0.08        0.75      1.38 o
   4   0  16        7.22        6.52      2.20 o
  -3   1  16        3.77        1.58      2.35 o
  -2   1  16        1.04        0.39      1.30 o
  -1   1  16       22.23       27.13      2.35 o
   0   1  16        1.63        0.20      1.16 o
   1   1  16        5.30        4.03      1.73 o
   2   1  16        0.69        1.55      1.47 o
   3   1  16        1.35        0.47      1.28 o
   4   1  16        2.69        2.07      1.37 o
  -3   2  16        9.29        7.46      1.94 o
  -2   2  16        0.05        0.36      0.83 o
  -1   2  16       25.48       22.21      2.03 o
   0   2  16        0.89        1.83      0.77 o
   1   2  16        5.22        6.11      1.47 o
   2   2  16        3.54        4.09      1.25 o
   3   2  16       15.76       20.00      2.12 o
   4   2  16        1.80        1.70      2.11 o
  -3   3  16        0.09       -0.13      1.05 o
  -2   3  16        0.04        0.39      0.86 o
  -1   3  16        0.01        0.21      1.23 o
   0   3  16       20.73       16.42      5.71 o
   1   3  16        0.63        0.25      1.19 o
   2   3  16        8.46        8.27      1.43 o
   3   3  16        9.97        9.65      1.39 o
   4   3  16        0.05       -1.15      1.41 o
  -2   4  16        0.01       -0.41      0.84 o
  -1   4  16        8.84       10.48      1.29 o
   0   4  16        0.00       -1.11      1.82 o
   1   4  16        0.00        0.82      1.36 o
   2   4  16        2.78        2.86      1.32 o
   3   4  16        1.51        0.71      1.27 o
  -1   5  16        1.12       -0.29      1.56 o
   0   5  16        0.33        3.10      2.35 o
   1   5  16        0.43       -1.37      2.07 o
   2   5  16        0.40        2.53      1.53 o
   3   5  16        2.14       -0.34      1.74 o
  -1  -3  17        3.55        4.31      2.98 o
   0  -3  17        0.00        1.14      2.65 o
   1  -3  17        0.00        1.29      2.64 o
  -2  -2  17        1.30        0.99      1.72 o
  -1  -2  17        2.17        3.37      1.76 o
   0  -2  17        0.06       -1.85      2.09 o
   1  -2  17        1.25        2.34      2.25 o
   2  -2  17        4.86        9.70      2.84 o
  -3  -1  17        0.13       -1.88      1.88 o
  -2  -1  17        3.54        5.40      1.81 o
  -1  -1  17        5.90        7.93      1.40 o
   0  -1  17        7.88        6.26      2.52 o
   1  -1  17       17.38       19.23      3.30 o
   2  -1  17        4.98        4.39      1.95 o
   3  -1  17        0.55        3.13      2.78 o
  -3   0  17        0.00        1.38      2.15 o
  -2   0  17       10.70       13.53      2.16 o
  -1   0  17        0.13        0.61      2.05 o
   0   0  17        0.03        2.07      1.36 o
   1   0  17        0.42        0.55      1.92 o
   2   0  17        1.27        2.34      1.75 o
   3   0  17        0.23        1.41      1.61 o
  -3   1  17        1.46        4.30      2.58 o
  -2   1  17        5.03        4.83      2.63 o
  -1   1  17       11.46       16.21      2.15 o
   0   1  17        0.35        0.43      1.26 o
   1   1  17        2.86        2.73      1.60 o
   2   1  17        1.76       -0.74      2.76 o
   3   1  17        1.62        2.24      1.56 o
   4   1  17        1.54       -1.76      1.76 o
  -3   2  17        0.09        0.90      1.20 o
  -2   2  17        1.03        2.63      1.02 o
  -1   2  17        3.99        3.62      1.01 o
   0   2  17        2.73        2.72      1.41 o
   1   2  17        0.96       -1.91      2.02 o
   2   2  17        1.12       -0.56      1.57 o
   3   2  17       10.13       10.58      2.01 o
   4   2  17        0.58        0.30      1.45 o
  -2   3  17        2.17        0.97      1.06 o
  -1   3  17        4.00        3.41      0.98 o
   0   3  17        0.90        1.68      1.95 o
   1   3  17        0.11       -1.39      1.39 o
   2   3  17        4.99        3.58      1.42 o
   3   3  17        6.23        5.66      2.08 o
  -2   4  17        0.00       -1.03      1.03 o
  -1   4  17        1.16        3.48      1.59 o
   0   4  17        1.27       -0.32      1.96 o
   1   4  17        3.40        1.36      1.46 o
   2   4  17        1.08        2.34      1.50 o
   3   4  17        2.70        2.41      1.35 o
  -1   5  17        0.81       -0.41      2.16 o
   0   5  17        1.94        5.24      2.54 o
   1   5  17        0.05        0.02      1.57 o
   2   5  17        0.19        0.26      1.86 o
  -1  -2  18        0.75       -1.51      1.69 o
   0  -2  18        1.57        2.71      2.73 o
   1  -2  18        0.12       -0.72      2.35 o
   2  -2  18        4.54        6.33      2.83 o
  -2  -1  18        0.03       -0.50      1.65 o
  -1  -1  18        2.49        2.00      1.89 o
   0  -1  18        0.03       -2.04      2.04 o
   1  -1  18        7.10        6.84      2.69 o
   2  -1  18        0.74       -0.17      2.13 o
   3  -1  18        1.91       -0.45      3.57 o
  -2   0  18        4.45        6.84      2.36 o
  -1   0  18        9.97       11.01      2.92 o
   0   0  18       12.17       11.31      2.86 o
   1   0  18        6.02        2.54      2.21 o
   2   0  18        0.04       -1.27      1.67 o
   3   0  18        0.00       -1.23      1.71 o
  -3   1  18        0.13       -0.42      2.29 o
  -2   1  18        2.96        5.41      1.87 o
  -1   1  18        3.84        5.34      1.71 o
   0   1  18        0.02       -0.91      1.86 o
   1   1  18        0.45        0.84      2.07 o
   2   1  18        0.25        0.66      1.73 o
   3   1  18        1.27       -1.19      2.24 o
  -2   2  18        6.59        8.13      1.49 o
  -1   2  18       11.73        8.02      1.25 o
   0   2  18        0.02       -1.08      2.08 o
   1   2  18        0.76        1.07      1.48 o
   2   2  18        0.15       -1.09      1.56 o
   3   2  18        2.59        2.09      1.70 o
  -2   3  18        0.51        1.70      1.09 o
  -1   3  18        0.74        1.48      1.62 o
   0   3  18        0.35        2.27      2.08 o
   1   3  18        1.00        1.29      1.48 o
   2   3  18        2.75        1.34      1.43 o
   3   3  18        1.78        2.60      2.28 o
  -1   4  18        0.60        1.17      2.27 o
   0   4  18        0.20        1.58      2.19 o
   1   4  18        0.02       -0.10      1.53 o
   2   4  18        3.01        4.34      1.63 o
  -1  -1  19        1.75        2.36      2.93 o
   0  -1  19        0.17       -2.15      2.33 o
   1  -1  19        0.13       -1.52      2.12 o
   2  -1  19        0.31        1.53      2.35 o
  -2   0  19       13.18       15.54      2.48 o
  -1   0  19       15.80       21.84      3.83 o
   0   0  19        0.32        1.35      2.45 o
   1   0  19        0.55       -0.87      2.10 o
   2   0  19        1.11        0.91      2.30 o
  -2   1  19        0.71        0.10      1.72 o
  -1   1  19       13.34       16.00      6.74 o
   0   1  19        0.06       -0.67      2.16 o
   1   1  19        0.63       -1.40      2.06 o
   2   1  19        0.07       -1.05      2.07 o
   3   1  19        0.92        2.52      1.86 o
  -2   2  19        0.01       -0.29      1.04 o
  -1   2  19        0.17        1.64      1.64 o
   0   2  19        0.95        2.04      2.39 o
   1   2  19        1.67       -0.26      2.19 o
   2   2  19        1.76       -1.05      2.10 o
   3   2  19        0.35       -0.21      2.37 o
  -1   3  19        0.01       -0.31      2.40 o
   0   3  19        2.79        0.60      2.40 o
   1   3  19        1.23        1.52      3.88 o
   2   3  19        3.21        3.40      2.43 o
   0   4  19        0.52        2.44      2.56 o
   1   4  19        0.41       -0.32      1.55 o
  -1   0  20        7.74        9.45      3.45 o
   0   0  20        0.31        1.30      2.59 o
   1   0  20        0.49       -2.13      2.13 o
  -1   1  20        0.71        5.20      3.10 o
   0   1  20        0.00        0.22      2.52 o
   1   1  20        0.16       -2.17      2.17 o
   2   1  20        0.75       -0.74      2.20 o
  -1   2  20        0.20        1.47      2.77 o
   0   2  20        1.12        0.01      2.50 o
   1   2  20        1.98        1.06      2.45 o
   2   2  20        0.18       -0.37      2.15 o
   0   3  20        0.31       -0.64      2.63 o
   1   3  20        2.86        0.55      2.41 o
